# Supplementary material for: Bacterial microbiome of the chigger mite Leptotrombidium imphalum varies by life stage and infection with the scrub typhus pathogen Orientia tsutsugamushi
Source: PLoS One. 2018 Dec 6;13(12):e0208327. doi: 10.1371/journal.pone.0208327 (PMC6283546; doi:10.1371/journal.pone.0208327)
Supplement: S3 File — (XLSX) [file pone.0208327.s013.xlsx]

## Sheet: otu_table_Description_L7.txt
#OTU ID	Infected colony deutonymphs	Infected colony larvae	Infected colony larvae PCR neg	Infected colony males	Infected colony males PCR neg	Infected colony females	Uninfected colony females	Uninfected colony deutonymphs	Uninfected colony larvae	Uninfected colony males	Collembolan eggs
k__Bacteria;p__Bacteroidetes;c__Cytophagia;o__Cytophagales;f__[Amoebophilaceae];Other;Other	0.313948	0.0380912	0.000162048	0.0167104	0.000683071	0.571063	8.35492e-05	8.8878e-05	0.00139531	0.00011876	0.00011333
k__Bacteria;p__Proteobacteria;c__Alphaproteobacteria;o__Rickettsiales;f__Rickettsiaceae;g__Orientia;s__tsutsugamushi	0.369481	0.168589	0	0.0705245	0.000170768	0.41113	0.000100259	0.00012259	9.92223e-05	8.907e-05	0.000118481
k__Bacteria;p__Cyanobacteria;c__Chloroplast;o__Streptophyta;f__;g__;s__	0.0109015	0.00882485	0.0199643	0.000852193	0.00102461	0.00193258	0.0131952	0.0355757	0.0119253	0.0282463	0.0298366
k__Bacteria;p__Actinobacteria;c__Actinobacteria;o__Actinomycetales;f__Pseudonocardiaceae;g__Pseudonocardia;s__	0.00260556	0.00482126	0.000356506	0.0184148	0.0210695	0.00148759	0.0365723	0.0071133	0	0.021503	0.000144238
k__Bacteria;p__Actinobacteria;c__Actinobacteria;o__Actinomycetales;f__Streptomycetaceae;g__Streptomyces;Other	0.000530819	0.00285445	0	0.0332133	0.0250785	0.00147207	0.0431281	0.0140826	0.000861994	0.0256336	0
k__Bacteria;p__Actinobacteria;c__Actinobacteria;o__Actinomycetales;f__Streptomycetaceae;g__;s__	0.000221428	1.47326e-05	0	0.00509834	0.00326898	0.00133495	0.0234885	0.00419259	0	0.0282463	0
k__Bacteria;p__Proteobacteria;c__Gammaproteobacteria;o__Xanthomonadales;f__Xanthomonadaceae;g__Luteimonas;s__	0.0281456	0.00341429	0.011311	0.182895	0.0917918	0.00123664	0.131685	0.103157	0	0.107893	0.000978756
Unassigned;Other;Other;Other;Other;Other;Other	0.00383707	0.00766466	0.0110193	0.00446104	0.00484655	0.00121077	0.0190269	0.0122529	0.0153423	0.0127333	0.00820094
k__Bacteria;p__Actinobacteria;c__Actinobacteria;o__Actinomycetales;f__Propionibacteriaceae;g__Propionibacterium;s__acnes	0.0110198	0.0702084	0.108281	0.0221718	0.00372436	0.00101415	0.0316818	0.0237887	0.104376	0.0125143	0.0146556
k__Bacteria;p__Actinobacteria;c__Actinobacteria;o__Actinomycetales;f__Mycobacteriaceae;g__Mycobacterium;s__	0.00492904	0.0161065	0.00217145	0.0567486	0.0451965	0.000931364	0.0409948	0.0818597	0.0119439	0.0364556	3.09081e-05
k__Bacteria;p__Actinobacteria;c__Actinobacteria;o__Actinomycetales;f__Actinosynnemataceae;g__Kibdelosporangium;s__	0.000919076	0	0	0	0	0.000584689	0	0	0	0	0
k__Bacteria;p__Acidobacteria;c__[Chloracidobacteria];o__RB41;f__Ellin6075;g__;s__	0.000661249	0.000935523	0.0145843	0.014013	0.039366	0.000429462	0.0126939	0.0017132	1.24028e-05	0.105852	5.66648e-05
k__Bacteria;p__Firmicutes;c__Bacilli;o__Bacillales;f__Staphylococcaceae;g__Staphylococcus;Other	0.00486231	0.0471813	0.069227	0.0204378	0.00199229	0.000307867	0.0334754	0.0123908	0.0437136	0.0143625	0.0102512
k__Bacteria;p__Firmicutes;c__Clostridia;o__Clostridiales;f__[Tissierellaceae];g__Anaerococcus;s__	0.00543559	0.0402348	0.0605412	0.00434248	0.000845707	0.000302693	0.0248475	0.00800821	0.0365696	0.0095008	0.00453318
k__Bacteria;p__Actinobacteria;c__Actinobacteria;o__Actinomycetales;f__Corynebacteriaceae;g__Corynebacterium;s__	0.00552962	0.0322497	0.0310485	0.01302	0.00198416	0.000263886	0.00801515	0.0180637	0.0540266	0.00698828	0.00551194
k__Bacteria;p__Actinobacteria;c__Actinobacteria;o__Actinomycetales;f__Pseudonocardiaceae;g__Amycolatopsis;s__	0.000758313	0.00715638	0.0110841	0.010582	0.00438304	0.000256125	0.0153953	0.00420791	0.000303868	0.00549265	2.06054e-05
k__Bacteria;p__Proteobacteria;c__Betaproteobacteria;o__Burkholderiales;f__Oxalobacteraceae;g__Ralstonia;s__	0.0075892	0.0884916	0.0739912	0.00885539	0.012279	0.000253538	0.0347342	0.0634895	0.185093	0.0327592	0.00944757
k__Bacteria;p__Proteobacteria;c__Gammaproteobacteria;o__Xanthomonadales;f__Xanthomonadaceae;g__;s__	0.00157426	0.00557999	0.00745422	0.0735924	0.054914	0.000243189	0.033843	0.0301143	0.000669751	0.0522618	0.000592405
k__Bacteria;p__Actinobacteria;c__Actinobacteria;o__Actinomycetales;f__Streptomycetaceae;g__Streptomyces;s__	0.000737081	0.00191893	0.000356506	0.0147392	0.00774147	0.00022508	0.0075974	0.00310766	0	0.0185748	0.00102512
k__Bacteria;p__Firmicutes;c__Bacilli;o__Lactobacillales;f__Streptococcaceae;g__Streptococcus;s__	0.038947	0.0320509	0.0453411	0.0070769	0.00386261	0.000222492	0.0358259	0.0344356	0.062324	0.0290591	0.0379191
k__Bacteria;p__Actinobacteria;c__Actinobacteria;o__Actinomycetales;f__Streptosporangiaceae;g__Nonomuraea;s__	0.000421622	0	0	0.000466853	1.62636e-05	0.000219905	0.00331412	0.00372675	0.000930209	0.0217925	0
k__Bacteria;p__Proteobacteria;c__Alphaproteobacteria;o__Rhizobiales;f__Methylobacteriaceae;g__;s__	0.00156213	0.0164085	0.0106304	0.034184	0.00147999	0.000168163	0.0447601	0.0112906	0.0167872	0.00637593	0.00157631
k__Bacteria;p__Firmicutes;c__Bacilli;o__Bacillales;f__Staphylococcaceae;g__Staphylococcus;s__	0.0039675	0.0144269	0.0100794	0.0067879	0.00058549	0.000165576	0.00123653	0.00451745	0.0135873	0.00163295	0.000891183
k__Bacteria;p__Actinobacteria;c__Actinobacteria;o__Actinomycetales;f__;g__;s__	6.97648e-05	0.000596672	0.000129639	0.000185259	0.000284613	0.000155227	0.000757512	0.000977658	0.0013333	0.000679159	1.5454e-05
k__Bacteria;p__Bacteroidetes;c__Cytophagia;o__Cytophagales;f__[Amoebophilaceae];g__Candidatus Cardinium;s__	6.97648e-05	7.36632e-06	0	2.22311e-05	0	0.000139705	0	0	0	0	0
k__Bacteria;p__Actinobacteria;c__Actinobacteria;o__Actinomycetales;f__Nocardioidaceae;g__;s__	0.000191095	0.00117493	0.000583374	0.00194152	0.0104087	0.000119008	0.00243407	0.000248245	0.000434098	0.0361253	0.00011333
k__Bacteria;p__Bacteroidetes;c__[Saprospirae];o__[Saprospirales];f__Chitinophagaceae;g__Niabella;s__	0.000818978	0.00106812	0.00521795	0.0132201	0.0309903	0.00011642	0.0266745	0.0087315	0	0.026168	0.000679978
k__Bacteria;p__Proteobacteria;c__Alphaproteobacteria;o__Rhizobiales;f__Bradyrhizobiaceae;g__Balneimonas;s__	0.000379157	0.00246403	0	0.00386821	0.000374063	0.000111246	0.0014649	0.00421711	0.00612698	0.00302096	0.000844821
k__Bacteria;p__Actinobacteria;c__Actinobacteria;o__Actinomycetales;f__Pseudonocardiaceae;g__;s__	2.72993e-05	0	0	1.48207e-05	1.62636e-05	0.000111246	0	0	0	0	0
k__Bacteria;p__Proteobacteria;c__Alphaproteobacteria;o__Rickettsiales;f__Rickettsiaceae;g__;s__	3.33658e-05	2.57821e-05	0	0	0	9.57235e-05	0	0	0	0	0
k__Bacteria;p__Proteobacteria;c__Betaproteobacteria;o__Burkholderiales;f__Burkholderiaceae;g__Burkholderia;Other	0.00380673	0	0	0.0291969	0.0141087	9.05492e-05	0.00603225	0	0	0.00611985	0
k__Bacteria;p__Bacteroidetes;c__Cytophagia;o__Cytophagales;f__[Amoebophilaceae];g__;s__	5.45986e-05	1.84158e-05	0	0	0	8.27879e-05	0	0	0	0	0
k__Bacteria;p__Proteobacteria;c__Alphaproteobacteria;o__Rhizobiales;f__;g__;s__	0.000133463	0.00102024	0.000291687	0.0160953	0.0103843	8.02008e-05	0.0102208	0.024846	0.00165577	0.0267655	0.00156086
k__Bacteria;p__Proteobacteria;c__Alphaproteobacteria;o__Rhodospirillales;f__Rhodospirillaceae;g__;s__	0.00024266	0.00101655	0.00093988	0.00395714	0.0102867	7.24394e-05	0.00370958	0.00100524	0	0.0183521	0
k__Bacteria;p__Actinobacteria;c__Actinobacteria;o__Actinomycetales;f__Micrococcaceae;g__Rothia;s__dentocariosa	0.00168346	0.0142796	0.026187	0.00281594	0.000642412	7.24394e-05	0.00366502	0.00453891	0.00681533	0.00465762	0.0022975
k__Bacteria;p__Bacteroidetes;c__Flavobacteriia;o__Flavobacteriales;f__[Weeksellaceae];g__Chryseobacterium;s__	0.000603617	0.0141617	0.00534759	0.00187482	0.166523	6.98523e-05	0.0185034	0.000839744	0.00106044	0.0126554	0.00222023
k__Bacteria;p__Actinobacteria;c__Actinobacteria;o__Actinomycetales;f__Micromonosporaceae;g__Catellatospora;s__	5.45986e-05	0	0	3.70519e-05	0.000390326	6.4678e-05	0.00544741	0.00342946	0	0.00456113	0
k__Bacteria;p__Proteobacteria;c__Alphaproteobacteria;o__Rickettsiales;f__mitochondria;Other;Other	0.000709781	0.000541424	0.00110193	2.96415e-05	0	6.20909e-05	0.000824352	0.00270312	0.000979821	0.00225273	0.00145783
k__Bacteria;p__Actinobacteria;c__Actinobacteria;o__Actinomycetales;f__Actinosynnemataceae;g__;s__	0.00101917	0.000117861	0.000777832	0.000444622	0.00058549	5.95038e-05	0.00409391	0.000517944	0	0.00233438	0
k__Bacteria;p__Proteobacteria;c__Alphaproteobacteria;o__Rhizobiales;f__Phyllobacteriaceae;g__Mesorhizobium;Other	0.000151663	0.00123018	0.00123157	0.00186	0.0341292	5.69167e-05	0.00388225	1.83886e-05	0	0.00268694	3.60594e-05
k__Bacteria;p__Actinobacteria;c__Actinobacteria;o__Actinomycetales;f__Propionibacteriaceae;g__Propionibacterium;s__	0.000354891	0.00434981	0.00567169	0.00060024	7.31862e-05	4.91553e-05	0.00218342	0.00155996	0.00302628	0.000493596	0.000736643
k__Bacteria;p__Proteobacteria;c__Gammaproteobacteria;o__Pseudomonadales;f__Moraxellaceae;g__Acinetobacter;s__	0.00088571	0.00905689	0.00453735	0.000311236	8.1318e-05	4.91553e-05	0.00174339	0.00424469	0.0155345	0.0186787	0.00884486
k__Bacteria;p__Proteobacteria;c__Gammaproteobacteria;o__Oceanospirillales;f__Halomonadaceae;g__Halomonas;s__	0.00038219	0.0078746	0.0101442	0.00147466	0.000479776	4.65682e-05	0.00218899	0.00355205	0.0122292	0.00210799	0.000664524
k__Bacteria;p__Actinobacteria;c__Actinobacteria;o__Actinomycetales;f__Nocardiaceae;g__Rhodococcus;Other	0.000185028	0.000239405	0.00126398	0.000355698	0	4.65682e-05	0.000228368	0.00125655	0.00167438	4.82462e-05	8.24215e-05
k__Bacteria;p__Proteobacteria;c__Alphaproteobacteria;o__Rickettsiales;f__Rickettsiaceae;g__Rickettsia;s__	0.00936669	0.000110495	0.000291687	4.44622e-05	4.87908e-05	4.65682e-05	7.24093e-05	7.04894e-05	8.06182e-05	2.22675e-05	7.72702e-05
k__Bacteria;p__Bacteroidetes;c__[Saprospirae];o__[Saprospirales];f__Chitinophagaceae;g__;s__	0.00677022	0.000250455	0.000453735	0.0606687	0.154846	4.39811e-05	0.0282842	0.00863955	0.000924008	0.0115346	0.00130844
k__Bacteria;p__Firmicutes;c__Bacilli;o__Bacillales;f__Staphylococcaceae;g__Staphylococcus;s__epidermidis	7.88646e-05	0.000110495	6.48193e-05	0.00020749	1.62636e-05	4.39811e-05	7.79792e-05	0.000885715	0.000372084	2.22675e-05	0.000159692
k__Bacteria;p__Proteobacteria;c__Gammaproteobacteria;o__Legionellales;f__Francisellaceae;g__Francisella;s__	3.6399e-05	7.36632e-05	9.7229e-05	9.63348e-05	0	4.39811e-05	0	2.45181e-05	0.000105424	3.71125e-05	3.60594e-05
k__Bacteria;p__Proteobacteria;c__Alphaproteobacteria;o__Caulobacterales;f__Caulobacteraceae;g__;s__	7.88646e-05	0.00057089	0.00110193	0.00140797	0	4.13939e-05	0.000222798	0.0050783	0.0008868	0.000456484	0.000360594
k__Bacteria;p__Actinobacteria;c__Actinobacteria;o__Actinomycetales;f__Nocardioidaceae;g__Aeromicrobium;s__	0.00237504	0.000449346	0.000129639	0.00125235	0.00195976	3.88068e-05	0.00559779	0.00213307	0.000582931	0.00351084	0.000103027
k__Bacteria;p__Actinobacteria;c__Actinobacteria;o__Actinomycetales;f__Corynebacteriaceae;g__Corynebacterium;s__durum	0.00149843	0.00226514	0.00139362	0.000377929	0.00063428	3.88068e-05	0.000512435	0.000514879	0.00189763	0.000404526	0.000700583
k__Bacteria;p__Proteobacteria;c__Betaproteobacteria;o__Burkholderiales;f__Burkholderiaceae;g__;s__	2.4266e-05	6.62969e-05	0	2.22311e-05	0	3.62197e-05	1.11399e-05	0	0	0	0
k__Bacteria;p__Proteobacteria;c__Gammaproteobacteria;o__Pasteurellales;f__Pasteurellaceae;g__Haemophilus;s__parainfluenzae	0.00181389	0.00167584	0.00534759	0.00110415	0.000333404	3.36326e-05	0.00953575	0.00252536	0.0103067	0.00210428	0.00434259
k__Bacteria;p__Proteobacteria;c__Betaproteobacteria;o__Burkholderiales;f__Comamonadaceae;g__Delftia;s__	0.000175929	0.0024051	0.00243072	0.00277889	0.000853839	3.36326e-05	0.003225	0.00528671	0.00586652	0.00167377	0.000669675
k__Bacteria;p__Acidobacteria;c__Acidobacteria-6;o__iii1-15;f__;g__;s__	6.67316e-05	0	0	0.000244542	0.000243954	3.36326e-05	0.000328627	0	0	0	0
k__Bacteria;p__Proteobacteria;c__Deltaproteobacteria;o__Myxococcales;f__0319-6G20;g__;s__	3.94323e-05	0	0	0.00040757	0	3.36326e-05	0.000306347	0.00844034	0.000396889	0	0.00015454
k__Bacteria;p__Proteobacteria;c__Alphaproteobacteria;o__Sphingomonadales;f__Sphingomonadaceae;g__Sphingomonas;s__	0.00109804	0.00840865	0.00700049	0.00634328	0.000162636	3.10455e-05	0.0160247	0.0448895	0.00940132	0.0061681	0.0015351
k__Bacteria;p__TM7;c__TM7-1;o__;f__;g__;s__	0.000336691	0.00718216	0.00152325	0.00148948	0.000146372	3.10455e-05	0.00487927	0.00300653	0.00743547	0.00232324	0.00034514
k__Bacteria;p__Firmicutes;c__Bacilli;o__Lactobacillales;f__Carnobacteriaceae;g__Granulicatella;s__	0.000439822	0.00185263	0.00272241	0.000414981	8.1318e-05	2.84583e-05	0.00599326	0.00301572	0.00528359	0.00189274	0.00234386
k__Bacteria;p__Bacteroidetes;c__Cytophagia;o__Cytophagales;f__[Amoebophilaceae];g__Candidatus Amoebophilus;s__	1.81995e-05	0	0	0	0	2.84583e-05	0	0	0	0	0
k__Bacteria;p__Actinobacteria;c__Actinobacteria;o__Actinomycetales;f__Tsukamurellaceae;g__Tsukamurella;s__	0.000248727	0	0.0010047	0.0237873	0.0100021	2.58712e-05	0.00335311	0.00841583	0	0.00519946	0.00124147
k__Bacteria;p__Actinobacteria;c__Actinobacteria;o__Actinomycetales;f__Actinomycetaceae;g__Actinomyces;s__	0.00296956	0.0055763	0.017955	0.00125235	0.00126856	2.58712e-05	0.00243407	0.00287474	0.008006	0.00228242	0.011503
k__Bacteria;p__Actinobacteria;c__Actinobacteria;o__Actinomycetales;f__Micrococcaceae;g__Kocuria;s__rhizophila	0.000861444	0.00333694	0.000356506	0.000459443	0.000130109	2.58712e-05	0.000105829	0	0.00721843	0.000697715	0.000365746
k__Bacteria;p__Actinobacteria;c__Actinobacteria;o__Actinomycetales;f__Micrococcaceae;g__Rothia;s__mucilaginosa	0.00162582	0.00243457	0.00395398	0.000815141	4.87908e-05	2.32841e-05	0.0126215	0.00224647	0.00736726	0.000872144	0.00354928
k__Bacteria;p__Actinobacteria;c__Actinobacteria;o__Actinomycetales;f__Gordoniaceae;g__Gordonia;s__	0.000172895	0.000493543	0	0.0197486	0.0106445	2.32841e-05	0.00299106	0.0105581	0	0.00278715	0.00304445
k__Bacteria;p__Fusobacteria;c__Fusobacteriia;o__Fusobacteriales;f__Leptotrichiaceae;g__Leptotrichia;s__	0.00145899	0.00152851	0.00320856	0.00274925	0.00111406	2.32841e-05	0.0024285	0.00402709	0.00871296	0.00080163	0.0026787
k__Bacteria;p__Fusobacteria;c__Fusobacteriia;o__Fusobacteriales;f__Fusobacteriaceae;g__Fusobacterium;s__	0.00135283	0.00205152	0.00350024	0.00127458	0.000536699	2.32841e-05	0.00125881	0.00382482	0.00596574	0.00225644	0.00348746
k__Bacteria;p__Bacteroidetes;c__Sphingobacteriia;o__Sphingobacteriales;f__Sphingobacteriaceae;g__Sphingobacterium;s__	2.72993e-05	0.00135909	0.00213904	4.44622e-05	6.50544e-05	2.32841e-05	0.00103601	0.000318735	0	0.000285766	0.0166749
k__Bacteria;p__AD3;c__ABS-6;o__;f__;g__;s__	0	0.00104602	0	0	0	2.32841e-05	0	0	0	0	5.66648e-05
k__Bacteria;p__Firmicutes;c__Clostridia;o__Clostridiales;f__[Tissierellaceae];g__Peptoniphilus;s__	0.000685515	0.00324118	0.00764868	0.00182295	0.000463513	2.0697e-05	0.0106275	0.00136075	0.0161298	0.00110966	0.000896334
k__Bacteria;p__Proteobacteria;c__Gammaproteobacteria;o__Xanthomonadales;f__Xanthomonadaceae;g__Dokdonella;s__	0	0	0.00103711	0.000867013	0.0207767	2.0697e-05	0.00604339	0.00318735	0	0.00718869	0
k__Bacteria;p__Proteobacteria;c__Alphaproteobacteria;o__Rhizobiales;f__Phyllobacteriaceae;Other;Other	0.000191095	0	0	0.001571	0.000268349	2.0697e-05	0.00318044	0.000361641	0.000421695	3.34012e-05	0.000406956
k__Bacteria;p__Actinobacteria;c__Actinobacteria;o__Actinomycetales;f__Nocardioidaceae;Other;Other	4.54988e-05	0.000412514	0	0.00122271	0.000105713	2.0697e-05	0.0011307	0.000340188	0	0.00065318	6.69675e-05
k__Bacteria;p__Proteobacteria;c__Alphaproteobacteria;o__;f__;g__;s__	0.000530819	0	0.000875061	6.66933e-05	7.31862e-05	2.0697e-05	2.22798e-05	0.000190015	0.000706959	8.53587e-05	0.000463621
k__Bacteria;p__Acidobacteria;c__iii1-8;o__DS-18;f__;g__;s__	0	0	0	0	0	2.0697e-05	0	0	0.000396889	0	0
k__Bacteria;p__Proteobacteria;c__Gammaproteobacteria;o__Vibrionales;f__Vibrionaceae;g__Vibrio;s__	0	0.000250455	0	0	0	2.0697e-05	0	0	0	0	0
k__Bacteria;p__Firmicutes;c__Clostridia;o__Clostridiales;f__Veillonellaceae;g__Veillonella;s__	0.000178962	0.0013112	0	0	0	1.81098e-05	0.00099145	0.00198903	0.00225111	0.000423082	1.5454e-05
k__Bacteria;p__Proteobacteria;c__Deltaproteobacteria;o__Myxococcales;f__;g__;s__	5.76318e-05	0.0020331	0.00110193	0.000489085	0.0077984	1.81098e-05	0.000796502	0.0121426	0	0.00249767	0.0203581
k__Bacteria;p__Proteobacteria;c__Gammaproteobacteria;o__Enterobacteriales;f__Enterobacteriaceae;g__Serratia;s__marcescens	0	0	0	0	0	1.81098e-05	9.46891e-05	0	0	0.000167006	0.0015248
k__Bacteria;p__Actinobacteria;c__Actinobacteria;o__Actinomycetales;f__Actinosynnemataceae;g__Lentzea;Other	0	0	0	0	0	1.55227e-05	0.00568134	1.83886e-05	0	2.969e-05	0
k__Bacteria;p__Proteobacteria;c__Alphaproteobacteria;o__Rhizobiales;f__Rhizobiaceae;g__Agrobacterium;s__	0.000403423	0.00492438	0.00330579	0.00438694	4.87908e-05	1.55227e-05	0.00351464	0.00164884	0.00447121	0.00139914	0.00334322
k__Bacteria;p__Firmicutes;c__Clostridia;o__Clostridiales;f__[Tissierellaceae];g__Finegoldia;s__	0.000342758	0.0049207	0.0100794	0.000289004	0	1.55227e-05	0.00225026	0.00254681	0.00559986	0.000679159	0.000937545
k__Bacteria;p__Actinobacteria;c__Actinobacteria;o__Actinomycetales;f__Nocardiaceae;g__Nocardia;s__	0.011129	0	0	0.0014969	0.000544831	1.55227e-05	0.00100259	0.00723896	0	0.001748	0
k__Bacteria;p__Proteobacteria;c__Betaproteobacteria;o__Neisseriales;f__Neisseriaceae;g__;s__	0.000285126	0.00527428	0.000486145	0.00191188	0.000195163	1.55227e-05	0.000167098	0.000606822	0.00863234	0.000456484	0.000175146
k__Bacteria;p__Actinobacteria;c__Actinobacteria;o__Actinomycetales;f__Propionibacteriaceae;g__Microlunatus;s__	0	0	0	3.70519e-05	1.62636e-05	1.55227e-05	2.78497e-05	0	0	8.907e-05	0
k__Bacteria;p__Proteobacteria;c__Alphaproteobacteria;o__Rhodobacterales;f__Rhodobacteraceae;g__Paracoccus;s__	0.00011223	0.00127069	0.0016853	0	0.000422854	1.55227e-05	1.11399e-05	0.00116154	2.48056e-05	0.000167006	0.0767036
k__Bacteria;p__Actinobacteria;c__Actinobacteria;o__Actinomycetales;f__Propionibacteriaceae;g__;s__	9.70641e-05	0.00013996	0	0.000429802	5.69226e-05	1.55227e-05	0	0	0.000551924	0	2.57567e-05
k__Bacteria;p__Planctomycetes;c__Planctomycetia;o__Pirellulales;f__Pirellulaceae;g__;s__	6.36983e-05	0.00128542	0.00119916	0.000904065	0.00135801	1.29356e-05	0.00119754	0.00260811	3.72084e-05	0.00147708	0
k__Bacteria;p__Proteobacteria;c__Alphaproteobacteria;o__Rhizobiales;f__Methylobacteriaceae;g__Methylobacterium;s__	0.000618784	0.0209461	0.0940204	0.0017118	0.000325272	1.29356e-05	0.000785362	0.002035	0.00424796	0.00141027	0.0273021
k__Bacteria;p__Proteobacteria;c__Gammaproteobacteria;o__Pseudomonadales;f__Pseudomonadaceae;g__Pseudomonas;Other	4.24655e-05	0.00188946	0.00113434	0.0537919	0	1.29356e-05	0.000735233	0.0058353	0.00208367	0.000133605	0.00042241
k__Bacteria;p__Actinobacteria;c__Actinobacteria;o__Actinomycetales;f__Micromonosporaceae;g__Dactylosporangium;s__	0	0	0	0	0	1.29356e-05	0.000389896	0	0	0.00109482	0
k__Bacteria;p__Proteobacteria;c__Betaproteobacteria;o__Burkholderiales;f__Oxalobacteraceae;g__;s__	0.000172895	0.000828711	0	1.48207e-05	0.000455381	1.29356e-05	0.000317487	5.82304e-05	0.00123408	0.00168862	0.00328656
k__Bacteria;p__Firmicutes;c__Clostridia;o__Clostridiales;f__[Tissierellaceae];g__1-68;s__	0	0	0	1.48207e-05	0	1.29356e-05	0	0	0	0.000400815	0
k__Bacteria;p__Proteobacteria;c__Gammaproteobacteria;o__Pasteurellales;f__Pasteurellaceae;g__Aggregatibacter;s__segnis	0.000197161	0.000508276	0.00129639	0	0	1.29356e-05	0	0	0.000186042	0	6.18162e-05
k__Bacteria;p__Bacteroidetes;c__[Saprospirae];o__[Saprospirales];f__Chitinophagaceae;g__Chitinophaga;s__	0.0163583	0.00205152	0	0.000185259	0.00170768	1.03485e-05	0.00481243	0.000842809	0	0.0128966	0
k__Bacteria;p__Proteobacteria;c__Alphaproteobacteria;o__Rhizobiales;f__Methylocystaceae;g__Methylopila;s__	0.000282093	0.00027992	0.000226868	0.00159323	0.000951421	1.03485e-05	0.00402707	0	0.000955015	0.00734085	0
k__Bacteria;p__Proteobacteria;c__Alphaproteobacteria;o__Sphingomonadales;f__Sphingomonadaceae;g__Sphingomonas;s__yabuuchiae	0.000266926	0.00211782	0.00152325	0.0026455	0	1.03485e-05	0.00321943	0.0151736	0.00212088	0.00272035	0.000983907
k__Bacteria;p__Proteobacteria;c__Alphaproteobacteria;o__Sphingomonadales;f__Sphingomonadaceae;g__Sphingomonas;s__echinoides	0.000109197	0.00138855	0	0	0	1.03485e-05	0.0018158	0	0.000936411	0.00100204	0.000339989
k__Bacteria;p__Actinobacteria;c__Actinobacteria;o__Actinomycetales;f__Nocardioidaceae;g__Pimelobacter;s__	0.00013043	0.000548791	0	0	0.000121977	1.03485e-05	0.00162642	0.0012872	0	0.000141027	0.000592405
k__Bacteria;p__Firmicutes;c__Bacilli;o__Bacillales;f__Bacillaceae;g__Bacillus;Other	0.000336691	0.00296126	0	0.00334208	0.0028136	1.03485e-05	0.00121425	0.001278	0.0022263	0.0023418	0.000525437
k__Bacteria;p__Actinobacteria;c__Acidimicrobiia;o__Acidimicrobiales;f__;g__;s__	0.00244177	0.0021215	0	0.00110415	0.00126856	1.03485e-05	0.00099702	0.00124123	0	0.0057079	0
k__Bacteria;p__Proteobacteria;c__Alphaproteobacteria;o__Rhizobiales;f__Phyllobacteriaceae;g__Mesorhizobium;s__	3.03325e-06	0.000585622	0	0.000422391	0.000235822	1.03485e-05	0.00098031	0.00262343	0	0.0127853	0.000293627
k__Bacteria;p__Firmicutes;c__Bacilli;o__Bacillales;f__Paenibacillaceae;g__Paenibacillus;s__	1.51663e-05	0.000541424	0	0.00124494	8.1318e-05	1.03485e-05	0.000868911	0.0105428	0.00104804	0.000100204	0.000582102
k__Bacteria;p__Bacteroidetes;c__Flavobacteriia;o__Flavobacteriales;f__Flavobacteriaceae;g__;s__	0.000218394	0	0	0.00122271	0.013572	1.03485e-05	0.000646114	0.00179288	1.24028e-05	0.00106513	0.0548618
k__Bacteria;p__Proteobacteria;c__Alphaproteobacteria;o__Rhizobiales;f__Hyphomicrobiaceae;g__Hyphomicrobium;s__	0.000330625	0.00110126	0.0013288	0.00104486	0.000113845	1.03485e-05	0.000155958	0.000398419	0.00367743	0.000679159	5.66648e-05
k__Bacteria;p__Proteobacteria;c__Alphaproteobacteria;o__Rhodospirillales;f__Acetobacteraceae;g__Roseococcus;s__	6.06651e-06	0	0	0.00060765	0	1.03485e-05	0.000111399	0.000459714	0	0	0.000123632
k__Bacteria;p__Proteobacteria;c__Betaproteobacteria;o__Burkholderiales;f__Burkholderiaceae;g__Salinispora;s__tropica	0	0.00105338	0.00155566	2.22311e-05	0	1.03485e-05	7.24093e-05	0	0	0.000359991	0
k__Bacteria;p__Actinobacteria;c__Thermoleophilia;o__Gaiellales;f__;g__;s__	0.000294226	0.000268871	0.000291687	0	0	1.03485e-05	4.45596e-05	0	0	5.19575e-05	0
k__Bacteria;p__Actinobacteria;c__Acidimicrobiia;o__Acidimicrobiales;f__EB1017;g__;s__	6.06651e-06	0	0	0	0	1.03485e-05	0	0	0	0	0
k__Bacteria;p__Chloroflexi;c__Ktedonobacteria;o__Thermogemmatisporales;f__Thermogemmatisporaceae;g__;s__	0	0	0	0	0	1.03485e-05	0	0.000665053	0	0	0
k__Bacteria;p__Firmicutes;c__Clostridia;o__Clostridiales;f__Lachnospiraceae;g__Oribacterium;s__	9.40309e-05	0.000173109	0.00123157	0	0.000146372	1.03485e-05	0	0	0	0	0.000824215
k__Bacteria;p__Proteobacteria;c__Deltaproteobacteria;o__FAC87;f__;g__;s__	0	0	0.000550964	0	0	1.03485e-05	0	0	0	7.4225e-05	0
k__Bacteria;p__Proteobacteria;c__Betaproteobacteria;o__Neisseriales;f__Neisseriaceae;g__Neisseria;s__	0.000740114	0.000813978	0.00807	0.000770679	0.000561094	7.76136e-06	0.00257888	0.00179901	0.00856413	0.00183336	0.00227174
k__Bacteria;p__Actinobacteria;c__Actinobacteria;o__Actinomycetales;f__Dermacoccaceae;g__Dermacoccus;s__	4.54988e-05	0.000743998	0.00246313	0.000333467	0.00557028	7.76136e-06	0.00131451	0.000711024	0.000496112	0.000103915	7.72702e-05
k__Bacteria;p__Firmicutes;c__Bacilli;o__Lactobacillales;f__Enterococcaceae;g__Enterococcus;s__	1.81995e-05	0.00057089	0.00110193	0	0	7.76136e-06	0.00121982	0.000836679	0.00473787	0.00104286	0.000108178
k__Bacteria;p__Cyanobacteria;c__Chloroplast;o__Stramenopiles;f__;g__;s__	0	0.000924473	0	0	0	7.76136e-06	0.000902331	0	0.000334875	2.22675e-05	9.27242e-05
k__Bacteria;p__Proteobacteria;c__Alphaproteobacteria;o__Sphingomonadales;f__Sphingomonadaceae;g__Sphingopyxis;s__	0.000197161	0.00306071	0.00473181	0.000689165	0.000618017	7.76136e-06	0.000807642	0.000462779	0	0.00140285	0.00416744
k__Bacteria;p__Actinobacteria;c__Actinobacteria;o__Actinomycetales;f__Micromonosporaceae;g__;s__	0	6.998e-05	0	0	0	7.76136e-06	0.000634974	0.00103282	0	0.000679159	1.03027e-05
k__Bacteria;p__Actinobacteria;c__Actinobacteria;o__Actinomycetales;f__Micrococcaceae;g__;s__	1.51663e-05	0	0	2.22311e-05	3.25272e-05	7.76136e-06	0.000473445	0.000802967	0.000725563	1.11337e-05	6.18162e-05
k__Bacteria;p__Actinobacteria;c__Actinobacteria;o__Actinomycetales;f__Micromonosporaceae;g__Actinocatenispora;s__	0	0	0	0.000437212	0.000154504	7.76136e-06	0.000373186	0.000202274	0	0.000170717	0
k__Bacteria;p__Proteobacteria;c__Alphaproteobacteria;o__Rhizobiales;f__Brucellaceae;g__Ochrobactrum;Other	0.000103131	0.00148063	0.00664398	0	0.000650544	7.76136e-06	0.000300777	9.19428e-06	0.000378285	0.000649469	0.0757712
k__Bacteria;p__Firmicutes;c__Clostridia;o__Clostridiales;f__Lachnospiraceae;g__Catonella;s__	0	0	0.0020094	0	0	7.76136e-06	0.000161528	0	0	0	0.000118481
k__Bacteria;p__Actinobacteria;c__Actinobacteria;o__Actinomycetales;f__Micromonosporaceae;Other;Other	6.06651e-06	0.000618771	0	0.000125976	0.000138241	7.76136e-06	8.35492e-05	0	0	2.59787e-05	0.000180297
k__Bacteria;p__Proteobacteria;c__Betaproteobacteria;o__Burkholderiales;f__Burkholderiaceae;g__Burkholderia;s__	0.000467121	0.000526692	0.000615784	0	0	7.76136e-06	4.45596e-05	0	0	0.00062349	0
k__Bacteria;p__Proteobacteria;c__Deltaproteobacteria;o__Syntrophobacterales;f__Syntrophobacteraceae;g__;s__	0.000740114	0.000836077	0	0.000140797	0.000154504	7.76136e-06	0	0.000355512	0	0.000200407	0
k__Bacteria;p__Bacteroidetes;c__Bacteroidia;o__Bacteroidales;f__Prevotellaceae;g__Prevotella;s__nigrescens	0.000100097	0	0.00171771	0.000103745	0.0001789	7.76136e-06	0	0	0.00105424	0.00102059	0.00699038
k__Bacteria;p__Chloroflexi;c__Ellin6529;o__;f__;g__;s__	0	0	0	7.41037e-05	0	7.76136e-06	0	0	0	0	2.57567e-05
k__Bacteria;p__Proteobacteria;c__Alphaproteobacteria;o__Sphingomonadales;f__Sphingomonadaceae;Other;Other	0.000175929	0	0.000680603	0.000466853	0.000325272	5.17424e-06	0.00582059	0.0160563	0	0.00747075	0.000448167
k__Bacteria;p__OD1;c__ZB2;o__;f__;g__;s__	0.000500487	0.0031049	0.00651434	0.00215642	0.000414722	5.17424e-06	0.00339767	0.00383401	0.00551304	0.00144368	0.00102512
k__Bacteria;p__Actinobacteria;c__Acidimicrobiia;o__Acidimicrobiales;f__Iamiaceae;g__Iamia;s__	0.00104647	0.000633503	0	0.00296415	0.00121977	5.17424e-06	0.00320272	0.00107879	0	0.00323992	0
k__Bacteria;p__TM7;c__TM7-3;o__;f__;g__;s__	0.00169862	0.000508276	0.00220386	0.00132646	0.00099208	5.17424e-06	0.00297992	0.00488522	0.00747268	0.0193208	0.0138056
k__Bacteria;p__Proteobacteria;c__Gammaproteobacteria;o__Pseudomonadales;f__Pseudomonadaceae;g__Pseudomonas;s__	0.000597551	0.00588569	0.00213904	0.000185259	0.000325272	5.17424e-06	0.00296321	0.0038616	0.0117392	0.00208572	0.00253961
k__Bacteria;p__Proteobacteria;c__Alphaproteobacteria;o__Rhizobiales;f__Hyphomicrobiaceae;g__Devosia;s__	1.51663e-05	0.000128911	0.00116675	0.0011412	0.000788785	5.17424e-06	0.00233381	0.000309541	0	0.000590089	0.00230265
k__Bacteria;p__Proteobacteria;c__Alphaproteobacteria;o__Rhizobiales;Other;Other;Other	0.000185028	0.000371999	0	0.00497236	0.00572479	5.17424e-06	0.00196619	0.000563916	0	0.000423082	0.000211205
k__Bacteria;p__Firmicutes;c__Bacilli;o__Bacillales;f__Paenibacillaceae;g__Brevibacillus;Other	0.000109197	0.0010055	0.0010047	0.00020008	0.000390326	5.17424e-06	0.00184365	0.0643936	0.000725563	0.001221	0.00371412
k__Bacteria;p__Proteobacteria;c__Alphaproteobacteria;o__Rhizobiales;f__Brucellaceae;g__Ochrobactrum;s__	0.000561152	0.0057531	0.00563928	0.000222311	0.000609885	5.17424e-06	0.00173225	0.00111251	0	0.000512152	0.0177515
k__Bacteria;p__Proteobacteria;c__Betaproteobacteria;o__Burkholderiales;f__Comamonadaceae;g__Comamonas;s__	0.000646083	0.000865543	0.00716253	0.00268255	0.00338283	5.17424e-06	0.00157629	0.00132704	0.000861994	0.000905545	0.0524356
k__Bacteria;p__Bacteroidetes;c__Bacteroidia;o__Bacteroidales;f__Porphyromonadaceae;g__Porphyromonas;s__	0.000458021	0.00128911	0.00431048	0	0.000187031	5.17424e-06	0.00157629	0.00144044	0.00146973	0.00333641	0.00108178
k__Bacteria;p__Firmicutes;c__Bacilli;o__Bacillales;f__Paenibacillaceae;g__Brevibacillus;s__reuszeri	7.27981e-05	0.00171267	0.000745422	0.000452033	0	5.17424e-06	0.00150945	0.0214165	0	0.000452772	0.000777853
k__Bacteria;p__Actinobacteria;c__Actinobacteria;o__Actinomycetales;f__Micrococcaceae;g__Renibacterium;s__	7.27981e-05	0.000265188	0	0.000155618	5.69226e-05	5.17424e-06	0.00121425	0.000563916	0.00122788	0.000218964	0
k__Bacteria;p__Firmicutes;c__Clostridia;o__Clostridiales;f__Veillonellaceae;g__Veillonella;s__dispar	8.49311e-05	0.000637187	0.00829687	0.000385339	0.000284613	5.17424e-06	0.00099702	0.00479022	0.00912846	0.00325477	0.0225784
k__Bacteria;p__Firmicutes;c__Clostridia;o__Clostridiales;f__Veillonellaceae;g__Veillonella;s__parvula	0.000539919	0.00180843	0.00285205	0.000318646	0	5.17424e-06	0.00095803	0.000904104	0.000917807	0.0013843	0.00251386
k__Bacteria;p__Bacteroidetes;c__Sphingobacteriia;o__Sphingobacteriales;f__Sphingobacteriaceae;g__;s__	0.000588451	0.0302498	0.0318911	0	0.000276481	5.17424e-06	0.000919041	0.000619081	0.0116276	0.00020783	0.00879335
k__Bacteria;p__Proteobacteria;c__Alphaproteobacteria;o__Sphingomonadales;f__Sphingomonadaceae;g__Kaistobacter;s__	6.06651e-06	1.84158e-05	0	0	1.62636e-05	5.17424e-06	0.000729663	0	0	0.000137316	2.57567e-05
k__Bacteria;p__Bacteroidetes;c__Flavobacteriia;o__Flavobacteriales;f__Flavobacteriaceae;g__Capnocytophaga;s__	0.000530819	0	0.00123157	0.000933707	0.000292745	5.17424e-06	0.000685103	0.00449294	0.00194724	0.000745961	0.000396654
k__Bacteria;p__Proteobacteria;c__Alphaproteobacteria;o__Caulobacterales;f__Caulobacteraceae;g__Phenylobacterium;s__	3.33658e-05	0.000268871	0	0.0024306	0	5.17424e-06	0.000673963	0.0027307	3.72084e-05	7.4225e-06	0.000169994
k__Bacteria;p__Proteobacteria;c__Alphaproteobacteria;o__Rhizobiales;f__Phyllobacteriaceae;g__;s__	4.24655e-05	1.47326e-05	0	0.000155618	0.000138241	5.17424e-06	0.000634974	0.00322413	1.24028e-05	0.00566337	0.000200903
k__Bacteria;p__Proteobacteria;c__Gammaproteobacteria;o__Enterobacteriales;f__Enterobacteriaceae;g__;s__	0.000527786	0.00260031	0.00119916	0.000348287	0	5.17424e-06	0.000601554	0.000576175	0.00428517	0.000508441	0.00473409
k__Bacteria;p__TM7;c__SC3;o__;f__;g__;s__	0	0.00128542	0.00116675	0.000170439	0	5.17424e-06	0.000501295	0	0.000806182	0.000163295	0
k__Bacteria;p__Actinobacteria;c__Actinobacteria;o__Actinomycetales;f__Nocardioidaceae;g__Nocardioides;s__	0.00011223	0	0.000680603	0	0	5.17424e-06	0.000484585	0	0	7.4225e-05	5.66648e-05
k__Bacteria;p__Actinobacteria;c__Actinobacteria;o__Actinomycetales;f__Micrococcaceae;g__Arthrobacter;s__	6.97648e-05	0.000795563	0.000388916	0.000214901	0.000138241	5.17424e-06	0.000362046	0.000686506	0	0.000630912	0.0202912
k__Bacteria;p__Firmicutes;c__Bacilli;o__Bacillales;f__Bacillaceae;g__;s__	3.03325e-06	0.000165742	0.000226868	0.00148207	0.0001789	5.17424e-06	0.000356476	0.000836679	0	0.000719982	6.18162e-05
k__Bacteria;p__Actinobacteria;c__Actinobacteria;o__Actinomycetales;f__Streptomycetaceae;Other;Other	0	0	0	4.44622e-05	4.0659e-05	5.17424e-06	5.56994e-05	2.45181e-05	0	8.16475e-05	0
k__Bacteria;p__Proteobacteria;c__Alphaproteobacteria;o__Sphingomonadales;f__Sphingomonadaceae;g__;s__	0.000118297	0.00155798	0.00119916	0.000222311	9.75816e-05	5.17424e-06	3.89896e-05	3.06476e-05	0	0.000430505	0.000448167
k__Bacteria;p__Proteobacteria;c__Alphaproteobacteria;o__Rhodobacterales;f__Rhodobacteraceae;g__Paracoccus;Other	6.36983e-05	0.00155798	0.00427807	0	0.00111406	5.17424e-06	3.89896e-05	5.51657e-05	1.86042e-05	0.000304322	0.0594929
k__Bacteria;p__Proteobacteria;c__Deltaproteobacteria;o__MIZ46;f__;g__;s__	0	0	0	0	0	5.17424e-06	2.22798e-05	0	0	0	0
k__Bacteria;p__Proteobacteria;c__Gammaproteobacteria;o__Enterobacteriales;f__Enterobacteriaceae;Other;Other	6.67316e-05	0.00214728	0	0	8.94498e-05	5.17424e-06	2.22798e-05	6.12952e-06	0.000173639	7.05137e-05	0.0150831
k__Bacteria;p__TM7;c__TM7-3;o__EW055;f__;g__;s__	0	0	0	0.000318646	0	5.17424e-06	1.11399e-05	0.000462779	0.0013147	0.000137316	0.0136562
k__Bacteria;p__Proteobacteria;c__Alphaproteobacteria;o__Rhizobiales;f__Bradyrhizobiaceae;Other;Other	0	0	0	6.66933e-05	0	5.17424e-06	1.11399e-05	6.12952e-06	0	0	5.15135e-05
k__Bacteria;p__Actinobacteria;c__Actinobacteria;o__Actinomycetales;f__Actinosynnemataceae;Other;Other	0	0	0	0	1.62636e-05	5.17424e-06	1.11399e-05	6.74247e-05	0	2.969e-05	0
k__Bacteria;p__Firmicutes;c__Bacilli;o__Bacillales;f__Staphylococcaceae;g__Jeotgalicoccus;s__	0	0.00043093	0	0	0	5.17424e-06	1.11399e-05	0	0	0	0
k__Bacteria;p__Proteobacteria;c__Gammaproteobacteria;o__Enterobacteriales;f__Enterobacteriaceae;g__Erwinia;s__	3.6399e-05	0.00203679	0	0	0	5.17424e-06	5.56994e-06	0	0	0	0.0178494
k__Bacteria;p__Proteobacteria;c__Alphaproteobacteria;o__Rickettsiales;f__;g__;s__	0	0	0	0.000163028	0.000520435	5.17424e-06	0	0	0	0	0
k__Bacteria;p__Acidobacteria;c__Sva0725;o__Sva0725;f__;g__;s__	0.000230527	0.000567207	0	0.000111156	0.000479776	5.17424e-06	0	0	0	0.00062349	0
k__Bacteria;p__Actinobacteria;c__Actinobacteria;o__Actinomycetales;f__Promicromonosporaceae;Other;Other	5.76318e-05	0	0	4.44622e-05	0	5.17424e-06	0	6.74247e-05	0	0.000430505	0
k__Bacteria;p__Actinobacteria;c__Actinobacteria;o__Actinomycetales;f__Streptomycetaceae;g__Streptomyces;s__exfoliatus	0	0	0	0	0	5.17424e-06	0	0	0	0	0
k__Bacteria;p__Firmicutes;c__Bacilli;o__Lactobacillales;f__Enterococcaceae;g__;s__	0	0	0	0	0	5.17424e-06	0	0	0	0	0
k__Bacteria;p__Firmicutes;c__Clostridia;o__Clostridiales;f__Lachnospiraceae;g__Coprococcus;s__	0	0	0.00097229	0	0	5.17424e-06	0	0	0	0	0
k__Bacteria;p__GN02;c__GKS2-174;o__;f__;g__;s__	0	0	0.00145843	0	0	5.17424e-06	0	0	0	0	0
k__Bacteria;p__Gemmatimonadetes;c__Gemm-1;o__;f__;g__;s__	0	0	0	0	0	5.17424e-06	0	0	0	0	0
k__Bacteria;p__Proteobacteria;c__Alphaproteobacteria;Other;Other;Other;Other	1.51663e-05	3.68316e-05	0	0	0	5.17424e-06	0	6.12952e-06	0	0	3.09081e-05
k__Bacteria;p__Proteobacteria;c__Alphaproteobacteria;o__Rhizobiales;f__Bradyrhizobiaceae;g__Bradyrhizobium;Other	0	0	0	0	0	5.17424e-06	0	0	0	0.000241231	1.03027e-05
k__Bacteria;p__Proteobacteria;c__Alphaproteobacteria;o__Sphingomonadales;Other;Other;Other	0	3.68316e-06	0.000615784	0	0	5.17424e-06	0	0	0	1.85562e-05	0.00182358
k__Bacteria;p__Proteobacteria;c__Alphaproteobacteria;o__Sphingomonadales;f__Sphingomonadaceae;g__Sphingopyxis;s__alaskensis	0	3.31484e-05	0	0	0	5.17424e-06	0	0	0	0	5.66648e-05
k__Bacteria;p__Proteobacteria;c__Betaproteobacteria;o__Neisseriales;f__Neisseriaceae;g__Neisseria;Other	2.4266e-05	2.2099e-05	0	0	0	5.17424e-06	0	0	0	0	1.03027e-05
k__Bacteria;p__Proteobacteria;c__Deltaproteobacteria;o__Bdellovibrionales;f__Bdellovibrionaceae;g__Bdellovibrio;s__bacteriovorus	0	0	0	0	4.0659e-05	5.17424e-06	0	0	0.00125888	0	0.000180297
k__Bacteria;p__Proteobacteria;c__Gammaproteobacteria;o__Pseudomonadales;f__Pseudomonadaceae;g__Pseudomonas;s__alcaligenes	0	0	0	0	0	5.17424e-06	0	0	0	0	0
k__Bacteria;p__Proteobacteria;c__Gammaproteobacteria;o__Xanthomonadales;f__Xanthomonadaceae;g__Luteimonas;Other	0	7.36632e-06	0	0	1.62636e-05	5.17424e-06	0	0	0	0	0
k__Bacteria;p__Proteobacteria;c__Gammaproteobacteria;o__Xanthomonadales;f__Xanthomonadaceae;g__Thermomonas;s__	0.000406456	0.00260768	0.00265759	1.48207e-05	0.000935157	2.58712e-06	0.000568134	7.35542e-05	0	1.4845e-05	0
k__Bacteria;p__Firmicutes;c__Bacilli;o__Bacillales;f__Planococcaceae;g__;s__	7.27981e-05	8.47127e-05	0	7.41037e-05	0	2.58712e-06	6.12694e-05	1.2259e-05	3.1007e-05	0.000107626	0.00026787
k__Bacteria;p__Proteobacteria;c__Betaproteobacteria;o__Neisseriales;f__Neisseriaceae;Other;Other	1.2133e-05	0	0	0	1.62636e-05	2.58712e-06	0	0	0	0	2.06054e-05
k__Bacteria;p__Proteobacteria;c__Gammaproteobacteria;o__Enterobacteriales;f__Enterobacteriaceae;g__Enterobacter;Other	0.000163796	0.00833867	0	0	0	0	0.0146378	0.000337123	0	0	3.60594e-05
k__Bacteria;p__Bacteroidetes;c__Cytophagia;o__Cytophagales;f__Cytophagaceae;g__Dyadobacter;s__	0	0	0	0.00354216	0.0118887	0	0.00540842	0.000361641	0	0.00201892	0
k__Bacteria;p__Proteobacteria;c__Gammaproteobacteria;o__Xanthomonadales;f__Xanthomonadaceae;g__Stenotrophomonas;s__	0.0681451	0.00131857	0.00745422	0.000555778	8.94498e-05	0	0.0051522	0.00304331	0.000415494	0.00305065	0.0115596
k__Bacteria;p__Verrucomicrobia;c__Verrucomicrobiae;o__Verrucomicrobiales;f__Verrucomicrobiaceae;g__;s__	0	0	0.00149084	0.000133387	0.000325272	0	0.00389896	0.00170401	0	0.00107255	0.000216357
k__Bacteria;p__Firmicutes;c__Bacilli;o__Lactobacillales;f__Leuconostocaceae;g__;s__	0.000394323	0.000246772	0.0020094	0.000274184	0	0	0.00330855	0.000652794	0.00252397	0.000278344	0.000484227
k__Bacteria;p__Proteobacteria;c__Gammaproteobacteria;o__Pseudomonadales;f__Pseudomonadaceae;g__Pseudomonas;s__fragi	2.4266e-05	0	0	0	0	0	0.00287409	0.00272763	0.000241854	0	0.00105603
k__Bacteria;p__Proteobacteria;c__Alphaproteobacteria;o__Rhizobiales;f__Xanthobacteraceae;g__Labrys;s__	0	0	0	0.00679531	0.0212972	0	0.00245078	0	0	3.34012e-05	0
k__Bacteria;p__Proteobacteria;c__Alphaproteobacteria;o__Rhizobiales;f__Bradyrhizobiaceae;g__;s__	0.000133463	0.000655602	0	0.000414981	0.000374063	0	0.00243407	0.00141592	0	0.000541842	0.000169994
k__Bacteria;p__Actinobacteria;c__Thermoleophilia;o__Solirubrobacterales;f__;g__;s__	7.27981e-05	0.000504593	0.000194458	8.15141e-05	0.000626149	0	0.00216114	0.000150173	0	0.00235293	0
k__Bacteria;p__Planctomycetes;c__Planctomycetia;o__Gemmatales;f__Isosphaeraceae;g__;s__	0	0	0	0.00328279	0.00648918	0	0.00205531	0.000395354	0	0.000560399	0
k__Bacteria;p__Bacteroidetes;c__Flavobacteriia;o__Flavobacteriales;f__Flavobacteriaceae;g__Flavobacterium;s__	0.000297259	0.00449714	0.00139362	0.000674344	2.43954e-05	0	0.00189378	0.00246407	0.00228211	0.00258674	0.00164843
k__Bacteria;p__Actinobacteria;c__Actinobacteria;o__Actinomycetales;f__Nocardioidaceae;g__Kribbella;s__	0	0	0	0.000533547	0.000284613	0	0.00178795	0	0	0	0
k__Bacteria;p__Proteobacteria;c__Betaproteobacteria;o__Burkholderiales;f__Comamonadaceae;g__;s__	0.000667316	0.00516379	0.00606061	0.000637292	0.000642412	0	0.00176567	0.00156609	0.0106416	0.000619779	0.00271476
k__Bacteria;p__Chloroflexi;c__TK10;o__B07_WMSP1;f__;g__;s__	0	0	0	0	0	0	0.00142591	6.12952e-06	0	0	0
k__Bacteria;p__Actinobacteria;c__Thermoleophilia;o__Solirubrobacterales;f__Conexibacteraceae;g__Conexibacter;s__	0	4.41979e-05	0	0.00100781	0.0047815	0	0.00140363	0.0018266	0	0.00245685	0
k__Bacteria;p__Chloroflexi;c__Thermomicrobia;o__JG30-KF-CM45;f__;g__;s__	0.000248727	0.00133699	0	0.00258622	0.0104738	0	0.00138135	0.000861197	0	0.00161439	0.000546043
k__Bacteria;p__GN02;c__BD1-5;o__;f__;g__;s__	0	0	0	2.96415e-05	0	0	0.00120311	0	0.00112245	0	1.03027e-05
k__Bacteria;p__Bacteroidetes;c__Sphingobacteriia;o__Sphingobacteriales;f__;g__;s__	0	0.000651919	0	0.00454256	0.00182966	0	0.00119754	0.000269699	0	8.907e-05	0
k__Bacteria;p__Firmicutes;c__Bacilli;o__Gemellales;f__Gemellaceae;g__;s__	0.000197161	0.000405148	0.000226868	0.000274184	0	0	0.00103044	0.000879586	0.0053084	0	0.000788156
k__Bacteria;p__Proteobacteria;c__Alphaproteobacteria;o__Rhizobiales;f__Methylobacteriaceae;g__Methylobacterium;s__adhaesivum	0.000160762	0.00206257	0	0.000244542	0	0	0.00102487	0	0	0.000215252	0.000164843
k__Bacteria;p__Bacteroidetes;c__Cytophagia;o__Cytophagales;f__Cytophagaceae;g__Sporocytophaga;s__	0	0	0	0	0	0	0.00098588	0.000732477	0	0	0
k__Bacteria;p__Proteobacteria;c__Gammaproteobacteria;o__Pseudomonadales;f__Moraxellaceae;g__Acinetobacter;s__rhizosphaerae	6.06651e-05	0	0	2.22311e-05	0	0	0.000930181	0.00253762	0.00542622	0.00020783	4.63621e-05
k__Bacteria;p__Firmicutes;c__Clostridia;o__Clostridiales;f__Veillonellaceae;g__Selenomonas;s__	0.000266926	8.10295e-05	0.00560687	0	0	0	0.000930181	0.000220663	0.000421695	7.4225e-05	0.00514104
k__Bacteria;p__Bacteroidetes;c__Flavobacteriia;o__Flavobacteriales;f__[Weeksellaceae];g__;s__	0.000103131	0.00367579	0.00178253	0.000429802	0.001049	0	0.000924611	0.00371142	0	0.000872144	0.0154643
k__Bacteria;p__Proteobacteria;c__Gammaproteobacteria;o__Pseudomonadales;f__Moraxellaceae;g__Enhydrobacter;s__	0.000279059	0.000983404	0.000583374	0.000103745	0	0	0.000907901	0	0.000992223	0	0.000144238
k__Bacteria;p__Proteobacteria;c__Betaproteobacteria;o__Burkholderiales;f__Alcaligenaceae;g__Achromobacter;s__	3.33658e-05	0.000637187	0.000875061	0	0	0	0.000796502	0.0010696	0.000334875	0.00026721	0.00231295
k__Bacteria;p__Planctomycetes;c__Planctomycetia;o__Gemmatales;f__Gemmataceae;g__Gemmata;s__	0.000145596	0	0	0.000170439	0.000130109	0	0.000768652	0.000661988	0	0.000215252	0
k__Bacteria;p__Proteobacteria;c__Alphaproteobacteria;o__Rhodospirillales;f__Acetobacteraceae;g__Gluconobacter;s__	0	0	0	0	0	0	0.000757512	0	0	0	1.03027e-05
k__Bacteria;p__Spirochaetes;c__Spirochaetes;o__Spirochaetales;f__Spirochaetaceae;g__Treponema;s__socranskii	0	0	0	0	0	0	0.000746373	0	0	0.000311745	0
k__Bacteria;p__Proteobacteria;c__Betaproteobacteria;o__Burkholderiales;f__Comamonadaceae;g__Limnobacter;s__	0	0.000618771	0	0.00106709	0	0	0.000712953	0	0.000409292	0	3.60594e-05
k__Bacteria;p__Bacteroidetes;c__Bacteroidia;o__Bacteroidales;f__[Paraprevotellaceae];g__[Prevotella];s__	0.000154696	0.001488	0	0	0	0	0.000696243	0.00140059	0.0100463	0.000359991	0.00045847
k__Bacteria;p__Firmicutes;c__Bacilli;o__Gemellales;f__Gemellaceae;g__Gemella;s__	0.000194128	0.00173477	0.00103711	0	0	0	0.000679533	0	0.0017736	0.00143625	0.000891183
k__Bacteria;p__Proteobacteria;c__Gammaproteobacteria;o__Alteromonadales;f__Shewanellaceae;g__Shewanella;s__	0	0	0	0	6.50544e-05	0	0.000673963	0	0	0	0
k__Bacteria;p__Firmicutes;c__Erysipelotrichi;o__Erysipelotrichales;f__Erysipelotrichaceae;g__Bulleidia;s__	1.2133e-05	0	0.000486145	0.000518726	0	0	0.000646114	0	0	0.000367414	0.00122602
k__Bacteria;p__BRC1;c__PRR-11;o__;f__;g__;s__	1.51663e-05	0.000394098	0	5.9283e-05	5.69226e-05	0	0.000640544	0.00321493	0	0.000549265	0
k__Bacteria;p__Bacteroidetes;c__Bacteroidia;o__Bacteroidales;f__Porphyromonadaceae;g__;s__	0	0.00694276	0.00197699	0	0	0	0.000595984	6.12952e-06	0.023156	0	7.21189e-05
k__Bacteria;p__Firmicutes;c__Bacilli;o__Bacillales;f__Bacillaceae;g__Bacillus;s__anthracis	0	0	0	0.000111156	0	0	0.000590414	0.000585369	0	0	0
k__Bacteria;p__Firmicutes;c__Clostridia;o__Clostridiales;f__Clostridiaceae;g__Clostridium;s__	0	1.84158e-05	0	0	0	0	0.000590414	0.000168562	0	0	0
k__Bacteria;p__Bacteroidetes;c__[Saprospirae];o__[Saprospirales];f__Chitinophagaceae;g__Flavisolibacter;s__	0	0	0	0	0	0	0.000540285	0	0	0	0
k__Bacteria;p__Bacteroidetes;c__Bacteroidia;o__Bacteroidales;f__Prevotellaceae;g__Prevotella;s__copri	0	0	0	0	0	0	0.000534715	0	0	0.000319167	0
k__Bacteria;p__Proteobacteria;c__Gammaproteobacteria;o__Pseudomonadales;f__Moraxellaceae;g__Psychrobacter;s__	0	0	0	0	0	0	0.000523575	0	0	0	0
k__Bacteria;p__Cyanobacteria;c__4C0d-2;o__MLE1-12;f__;g__;s__	0	0	0	0.000741037	0	0	0.000518005	0.000649729	0	0	0
k__Bacteria;p__Actinobacteria;c__Actinobacteria;o__Actinomycetales;f__Williamsiaceae;g__Williamsia;s__	3.6399e-05	0	0	0.000985579	0.000146372	0	0.000501295	0	0	0	0.00011333
k__Bacteria;p__Actinobacteria;c__Thermoleophilia;o__Gaiellales;f__Gaiellaceae;g__;s__	0.00013043	0.000611405	0	0	0	0	0.000495725	0.000432131	0	0	1.03027e-05
k__Bacteria;p__Firmicutes;c__Bacilli;o__Bacillales;f__Bacillaceae;g__Bacillus;s__thermoamylovorans	0	0.00423195	0.00285205	0	0	0	0.000484585	0.000309541	0.0173577	0	6.69675e-05
k__Bacteria;p__Proteobacteria;c__Alphaproteobacteria;o__Caulobacterales;f__Caulobacteraceae;g__Brevundimonas;s__diminuta	0	0	0	0.00040757	0	0	0.000473445	0.00114622	0	0	0.000118481
k__Bacteria;p__Actinobacteria;c__Actinobacteria;o__Actinomycetales;f__Microbacteriaceae;g__Leucobacter;s__	2.72993e-05	0.000257821	0	0.00110415	0.000138241	0	0.000462305	0.000401483	0	0.00062349	0.00265809
k__Bacteria;p__Firmicutes;c__Bacilli;o__Bacillales;f__Bacillaceae;g__Bacillus;s__	0.000470154	0.00232407	0.00298169	0.000978169	0.000439117	0	0.000451166	0.000845873	6.2014e-06	0	0.000288475
k__Bacteria;p__Proteobacteria;c__Betaproteobacteria;o__Neisseriales;f__Neisseriaceae;g__Kingella;s__	0.0012133	0	0	0	0.000455381	0	0.000440026	0.00379724	0.000527119	0.000727405	0.000540891
k__Bacteria;p__Actinobacteria;c__Actinobacteria;o__Actinomycetales;f__Microbacteriaceae;g__Microbacterium;s__	4.54988e-05	0.000132594	0.000194458	0.00103745	0.00609885	0	0.000428886	0.00164578	0.000651147	0.000263499	0.00623828
k__Bacteria;p__Chloroflexi;c__Ktedonobacteria;o__B12-WMSP1;f__;g__;s__	9.40309e-05	0	0	0	0	0	0.000423316	0	0	0	0
k__Bacteria;p__Bacteroidetes;c__Cytophagia;o__Cytophagales;f__Cytophagaceae;g__Spirosoma;s__	0.000215361	0	0	0	0	0	0.000417746	0.000110331	0	0	0
k__Bacteria;p__OD1;c__;o__;f__;g__;s__	0	0	0.000259277	0	0	0	0.000412176	0	0.000613938	0.000382259	7.21189e-05
k__Bacteria;p__Actinobacteria;c__Actinobacteria;o__Actinomycetales;f__Dermabacteraceae;g__Dermabacter;s__	0	0	0	0	0	0	0.000395466	0	0.00031007	0	0
k__Bacteria;p__Planctomycetes;c__Phycisphaerae;o__WD2101;f__;g__;s__	0.000124363	0.00146958	0	0	0	0	0.000395466	0	0	2.59787e-05	0
k__Bacteria;p__Actinobacteria;c__Actinobacteria;o__Actinomycetales;f__Dermabacteraceae;Other;Other	0	8.10295e-05	0	0.000185259	0.000105713	0	0.000389896	0	0	0.0002969	0.0133883
k__Bacteria;p__Bacteroidetes;c__Sphingobacteriia;o__Sphingobacteriales;f__Sphingobacteriaceae;g__Olivibacter;s__	0	0	0.000615784	0	0	0	0.000389896	0	0	0	0.00695432
k__Bacteria;p__Actinobacteria;c__Actinobacteria;o__Actinomycetales;f__Streptosporangiaceae;Other;Other	0	0	0	0.000155618	0.000235822	0	0.000384326	0	0	0.00324734	0
k__Bacteria;p__Actinobacteria;c__Actinobacteria;o__Actinomycetales;f__Pseudonocardiaceae;g__Jiangella;s__	0	0	0	0	0	0	0.000373186	0	0	0	0
k__Bacteria;p__Proteobacteria;c__Betaproteobacteria;o__Neisseriales;f__Neisseriaceae;g__Eikenella;s__	0	0	0	0	0	0	0.000367616	0	0	0	6.69675e-05
k__Bacteria;p__Proteobacteria;c__Gammaproteobacteria;o__Xanthomonadales;f__Sinobacteraceae;g__;s__	0.000230527	0	0	0	0.000276481	0	0.000356476	0	0.00109765	0	0
k__Bacteria;p__Proteobacteria;c__Betaproteobacteria;o__Burkholderiales;f__Burkholderiaceae;Other;Other	4.54988e-05	0.000600355	0	0.00019267	0	0	0.000345337	9.19428e-06	0.000818584	0.000912967	0
k__Archaea;p__[Parvarchaeota];c__[Parvarchaea];o__YLA114;f__;g__;s__	0	0	0	0	0	0	0.000345337	0	0	0	0
k__Bacteria;p__Actinobacteria;c__Thermoleophilia;o__Solirubrobacterales;f__Conexibacteraceae;g__;s__	1.81995e-05	0.000611405	0	0	0	0	0.000339767	0.000266634	0	0	0
k__Bacteria;p__Actinobacteria;c__Actinobacteria;o__Actinomycetales;f__Cellulomonadaceae;g__Oerskovia;Other	0	0	0	0	0	0	0.000334197	0	0	0	0
k__Bacteria;p__Firmicutes;c__Clostridia;o__Clostridiales;f__Lachnospiraceae;g__;s__	0.00062485	0.000755048	0.00187976	0	9.75816e-05	0	0.000334197	0.000456649	0	0.00293189	0.00128269
k__Bacteria;p__Proteobacteria;c__Betaproteobacteria;o__Burkholderiales;f__Burkholderiaceae;g__Lautropia;s__	0.000272993	0.000394098	0.00142602	0.000377929	0.000520435	0	0.000328627	0.000530203	0.0017612	0.00074225	0.000211205
k__Bacteria;p__Proteobacteria;c__Gammaproteobacteria;o__Chromatiales;f__Ectothiorhodospiraceae;g__Halorhodospira;s__	0	0	0	0	0	0	0.000317487	0	0	0	0
k__Bacteria;p__Proteobacteria;c__Betaproteobacteria;o__Burkholderiales;f__Comamonadaceae;g__Roseateles;s__depolymerans	0.000227494	0.00368684	0.00126398	7.41037e-05	0	0	0.000311917	0.00178369	0.00124648	0.000924101	7.21189e-05
k__Bacteria;p__TM7;c__;o__;f__;g__;s__	0	0	0	0	0	0	0.000311917	0	0	0	0
k__Bacteria;p__Proteobacteria;c__Betaproteobacteria;o__Burkholderiales;f__Comamonadaceae;Other;Other	0.000263893	0.00304597	0.0016853	0.000644702	0.000284613	0	0.000295207	6.12952e-06	0.000217049	0.00195212	0.000479075
k__Bacteria;p__Firmicutes;c__Bacilli;o__Bacillales;f__Paenibacillaceae;g__Brevibacillus;s__	0	0	0	5.18726e-05	0	0	0.000295207	0.000260504	0	5.19575e-05	0.000118481
k__Bacteria;p__Firmicutes;c__Clostridia;o__Clostridiales;f__Veillonellaceae;g__Selenomonas;s__noxia	0.000127397	0	0.00149084	0	0	0	0.000295207	0	0.000198445	0	0.00264264
k__Bacteria;p__Bacteroidetes;c__Sphingobacteriia;o__Sphingobacteriales;f__Sphingobacteriaceae;g__Sphingobacterium;s__mizutaii	0	0	0	0	0	0	0.000284067	0.00269086	0	0.00062349	0.014738
k__Bacteria;p__Firmicutes;c__Bacilli;o__Bacillales;f__Thermoactinomycetaceae;g__Shimazuella;s__	0	0	0	0	0	0	0.000284067	0	0	0	0
k__Bacteria;p__Planctomycetes;c__Planctomycetia;o__Planctomycetales;f__Planctomycetaceae;g__Planctomyces;s__	1.2133e-05	0.000464078	0.000648193	0.00237132	0.000975816	0	0.000278497	0.00333752	0.00156275	0.00167377	0.000242113
k__Bacteria;p__Bacteroidetes;c__Sphingobacteriia;o__Sphingobacteriales;f__Sphingobacteriaceae;g__Sphingobacterium;s__multivorum	8.18978e-05	0.000364633	0.00184735	0.00134128	0.000203295	0	0.000278497	0.00182047	0	0.000319167	0.0177928
k__Bacteria;p__Firmicutes;c__Clostridia;o__Clostridiales;Other;Other;Other	8.18978e-05	7.36632e-06	0	0	0	0	0.000278497	0.00180514	0	0	0.00276112
k__Bacteria;p__Bacteroidetes;c__Flavobacteriia;o__Flavobacteriales;f__[Weeksellaceae];g__Cloacibacterium;s__	2.12328e-05	0.00102392	0.000875061	0	0	0	0.000272927	0.00532349	0	0	9.78756e-05
k__Bacteria;p__Firmicutes;c__Clostridia;o__Clostridiales;f__[Tissierellaceae];g__Parvimonas;s__	5.76318e-05	0	0.00093988	0	0	0	0.000267357	0	0.000775175	0.00020783	0.00143207
k__Bacteria;p__Proteobacteria;c__Betaproteobacteria;o__Neisseriales;f__Neisseriaceae;g__Neisseria;s__cinerea	3.33658e-05	0	0	0	1.62636e-05	0	0.000267357	0.000134849	0	0.000285766	4.63621e-05
k__Bacteria;p__Proteobacteria;c__Gammaproteobacteria;o__Pasteurellales;f__Pasteurellaceae;Other;Other	0	0	0	0	0	0	0.000267357	0	0	0	5.15135e-06
k__Bacteria;p__Actinobacteria;c__Actinobacteria;o__Actinomycetales;f__Frankiaceae;g__;s__	3.03325e-05	0	0	0.000511316	0.0336087	0	0.000261787	6.74247e-05	0.000248056	0	3.60594e-05
k__Bacteria;p__Actinobacteria;c__Actinobacteria;o__Actinomycetales;f__Actinomycetaceae;g__;s__	4.85321e-05	0.000795563	0.000194458	0	0	0	0.000261787	0	0.000403091	0	0.000273021
k__Bacteria;p__Actinobacteria;c__Actinobacteria;o__Actinomycetales;f__Micrococcaceae;g__Micrococcus;Other	9.09976e-06	0	3.24097e-05	0	0	0	0.000261787	0	6.2014e-06	0	0
k__Bacteria;p__Proteobacteria;c__Gammaproteobacteria;o__Legionellales;f__Legionellaceae;g__Legionella;s__	0	0.000324118	0	0	0	0	0.000261787	0.000150173	3.1007e-05	0	0
k__Bacteria;p__Firmicutes;c__Clostridia;o__Clostridiales;f__Peptostreptococcaceae;g__Clostridium;Other	0	0	0	0	0	0	0.000250648	0	0	0	0
k__Bacteria;p__Cyanobacteria;c__4C0d-2;o__YS2;f__;g__;s__	0	0	0	0	0	0	0.000245078	0	0	0	0
k__Bacteria;p__Chlamydiae;c__Chlamydiia;o__Chlamydiales;f__;g__;s__	0	0	0	0	0	0	0.000233938	0.000242116	0	0	0
k__Bacteria;p__Proteobacteria;c__Betaproteobacteria;o__Burkholderiales;f__Oxalobacteraceae;g__Cupriavidus;s__gilardii	1.51663e-05	0	0	0	0	0	0.000233938	0.00018695	0	0.000226386	4.63621e-05
k__Bacteria;p__Firmicutes;c__Bacilli;o__Bacillales;f__Bacillaceae;g__Anaerobacillus;s__	0	0	0	0	0	0	0.000228368	0	0	0	0
k__Bacteria;p__[Thermi];c__Deinococci;o__Deinococcales;f__Deinococcaceae;g__Deinococcus;s__	1.81995e-05	0.00190419	0.00181494	0	0	0	0.000228368	0	0.000341077	0	0.000169994
k__Bacteria;p__Proteobacteria;c__Alphaproteobacteria;o__Rhizobiales;f__Bradyrhizobiaceae;g__Bosea;s__genosp.	0	0.000184158	0	0.00020749	3.25272e-05	0	0.000222798	0	0	0	0
k__Bacteria;p__Acidobacteria;c__DA052;o__Ellin6513;f__;g__;s__	0	0	0	0	0	0	0.000217228	0	0	0	0
k__Bacteria;p__Actinobacteria;c__Actinobacteria;o__Actinomycetales;f__Cellulomonadaceae;g__Cellulomonas;s__	1.51663e-05	0	0	0	2.43954e-05	0	0.000211658	6.12952e-06	0	0	0
k__Bacteria;p__Proteobacteria;c__Alphaproteobacteria;o__Ellin329;f__;g__;s__	0	0	0	0	0	0	0.000206088	0	0	0	0
k__Bacteria;p__Firmicutes;c__Clostridia;o__Clostridiales;f__Clostridiaceae;g__;s__	2.4266e-05	0.0035653	0	2.96415e-05	0.000154504	0	0.000200518	0	0	5.938e-05	8.24215e-05
k__Bacteria;p__Proteobacteria;c__Alphaproteobacteria;o__Rhizobiales;f__Methylobacteriaceae;g__Methylobacterium;s__organophilum	3.6399e-05	0.000762414	0	0	0	0	0.000200518	0	0.000279063	0	2.57567e-05
k__Bacteria;p__Proteobacteria;c__Gammaproteobacteria;o__Xanthomonadales;f__Sinobacteraceae;g__Nevskia;s__ramosa	0	0.000736632	0.000226868	3.70519e-05	0	0	0.000194948	0	0.000279063	0.000126182	0
k__Bacteria;p__Chloroflexi;c__Thermomicrobia;o__;f__;g__;s__	0	0	0	0	0	0	0.000194948	0	0	0	0
k__Bacteria;p__Proteobacteria;c__Gammaproteobacteria;o__Pasteurellales;f__Pasteurellaceae;g__;s__	0	0.000213623	0	0	0	0	0.000194948	0	0	0	0
k__Bacteria;p__Proteobacteria;c__Gammaproteobacteria;o__Xanthomonadales;f__Xanthomonadaceae;Other;Other	3.94323e-05	0.000198891	0.000388916	0.000289004	0.000292745	0	0.000189378	0.000101137	0	0.000155872	5.66648e-05
k__Bacteria;p__Proteobacteria;c__Alphaproteobacteria;o__Sphingomonadales;f__Sphingomonadaceae;g__Sphingobium;s__	0	0	0	0.000111156	0	0	0.000189378	0.000790708	0.000415494	0.0065318	0.000654221
k__Bacteria;p__Proteobacteria;c__Alphaproteobacteria;o__Rhodobacterales;f__Rhodobacteraceae;Other;Other	9.09976e-06	0	0	0	7.31862e-05	0	0.000189378	0	0	0	0.00353898
k__Bacteria;p__Proteobacteria;c__Betaproteobacteria;o__Burkholderiales;f__Alcaligenaceae;g__;s__	6.36983e-05	0.000534058	0	0.000429802	6.50544e-05	0	0.000183808	0.00399338	0.000868196	0.000835031	0.000401805
k__Bacteria;p__Actinobacteria;c__Actinobacteria;o__Actinomycetales;f__Micrococcaceae;g__Rothia;s__aeria	3.03325e-05	0	0.000453735	0.000133387	5.69226e-05	0	0.000183808	0	0.000930209	0	0.000556345
k__Bacteria;p__Proteobacteria;c__Gammaproteobacteria;o__;f__;g__;s__	0	0	0	0	0	0	0.000183808	0	0	0	0
k__Bacteria;p__Proteobacteria;c__Gammaproteobacteria;o__Legionellales;f__Legionellaceae;g__Legionella;s__rubrilucens	0	0	0	0	0	0	0.000178238	0	0	0.00032659	0
k__Bacteria;p__Actinobacteria;c__Actinobacteria;o__Actinomycetales;f__Micrococcaceae;g__Nesterenkonia;s__	8.18978e-05	0.00418039	0.00440771	9.63348e-05	0	0	0.000172668	0.000542462	0.00159996	0.000133605	0.00026787
k__Bacteria;p__Firmicutes;c__Clostridia;o__Clostridiales;f__Peptostreptococcaceae;g__;s__	0	0	0	1.48207e-05	0	0	0.000172668	0	0	0	0
k__Bacteria;p__Firmicutes;c__Bacilli;o__Bacillales;f__;g__;s__	0	0	0	0	0	0	0.000172668	2.45181e-05	0	8.53587e-05	2.57567e-05
k__Bacteria;p__GN02;c__3BR-5F;o__;f__;g__;s__	0.000100097	0	0	0	0	0	0.000167098	0	0	0	2.57567e-05
k__Bacteria;p__Proteobacteria;c__Gammaproteobacteria;o__Xanthomonadales;f__Xanthomonadaceae;g__Stenotrophomonas;s__acidaminiphila	0	0	0	0	4.87908e-05	0	0.000167098	2.14533e-05	0	2.22675e-05	0.00234386
k__Bacteria;p__Actinobacteria;c__Actinobacteria;o__Actinomycetales;f__Microbacteriaceae;g__;s__	3.6399e-05	0.000305702	0.000745422	0.000585419	0	0	0.000161528	0.0024702	0	0	0.000103027
k__Bacteria;p__Proteobacteria;c__Alphaproteobacteria;o__Rhizobiales;f__Aurantimonadaceae;g__;s__	0	0	0	0	1.62636e-05	0	0.000161528	0	0.000241854	0.000812764	0.00011333
k__Bacteria;p__Actinobacteria;c__Actinobacteria;o__Actinomycetales;f__Geodermatophilaceae;g__Modestobacter;s__	0	0.000467761	0	0	0	0	0.000155958	0	0	0	0
k__Bacteria;p__Proteobacteria;c__Alphaproteobacteria;o__Rhizobiales;f__Hyphomicrobiaceae;g__;s__	0	0	0	5.9283e-05	0	0	0.000150389	0.000689571	0	4.08237e-05	1.03027e-05
k__Bacteria;p__Actinobacteria;c__Acidimicrobiia;o__Acidimicrobiales;f__C111;g__;s__	0	0	0	0.000422391	0.00468392	0	0.000144819	0.000395354	0.00345418	0.0014511	0
k__Bacteria;p__Proteobacteria;c__Alphaproteobacteria;o__Sphingomonadales;f__Sphingomonadaceae;g__Sphingomonas;s__wittichii	0.000109197	0.00402938	0.00421326	0.000259363	0	0	0.000139249	0.00208404	0.000861994	0.000226386	0.000200903
k__Bacteria;p__Verrucomicrobia;c__Opitutae;o__Opitutales;f__Opitutaceae;g__;s__	0	0	0	0	0	0	0.000122539	0	0	0	0
k__Bacteria;p__OD1;c__ABY1;o__;f__;g__;s__	7.27981e-05	0.000154693	0	0	0	0	0.000116969	0	0	0	0
k__Bacteria;p__Firmicutes;c__Bacilli;o__Lactobacillales;f__Leuconostocaceae;g__Leuconostoc;s__	0.000124363	0	0	0.000140797	0	0	0.000111399	0	0	0	3.60594e-05
k__Bacteria;p__AD3;c__JG37-AG-4;o__;f__;g__;s__	0	0	0	0	0	0	0.000111399	0	0	0	0
k__Bacteria;p__Proteobacteria;c__Betaproteobacteria;o__Burkholderiales;f__Comamonadaceae;g__Hydrogenophaga;Other	0	0	0	0.000429802	0	0	0.000105829	0.000426001	0	0	3.09081e-05
k__Bacteria;p__Actinobacteria;c__Actinobacteria;o__Actinomycetales;f__Sporichthyaceae;g__Sporichthya;s__	0.000588451	0.00332589	0.000324097	6.66933e-05	0	0	0.000105829	0	0.000316271	0.00121729	0
k__Bacteria;p__Proteobacteria;c__Alphaproteobacteria;o__BD7-3;f__;g__;s__	0	0	0	8.89245e-05	0.000487908	0	0.000100259	0	0	0.000449061	0
k__Bacteria;p__Proteobacteria;c__Gammaproteobacteria;o__Pseudomonadales;f__Pseudomonadaceae;g__;s__	2.12328e-05	0.000309385	0	0.000155618	0	0	9.46891e-05	0.000358577	0	1.4845e-05	1.03027e-05
k__Bacteria;p__Actinobacteria;c__Actinobacteria;o__Actinomycetales;Other;Other;Other	1.51663e-05	0	0	0.000148207	0.000187031	0	9.46891e-05	3.98419e-05	0	0.000330301	0
k__Bacteria;p__Firmicutes;c__Clostridia;o__Clostridiales;f__;g__;s__	0	7.36632e-06	0.00093988	5.18726e-05	0	0	9.46891e-05	0	0.000917807	2.969e-05	0.00129814
k__Bacteria;p__Bacteroidetes;c__Cytophagia;o__Cytophagales;f__Cytophagaceae;g__Hymenobacter;s__	3.94323e-05	0	0	0	0	0	9.46891e-05	0	0.000893001	0.000359991	5.15135e-05
k__Bacteria;p__Proteobacteria;c__Deltaproteobacteria;o__Bdellovibrionales;f__Bdellovibrionaceae;g__Bdellovibrio;s__	0.000230527	0.000180475	0.000713012	5.18726e-05	0	0	8.91191e-05	0	0.00141392	0.000334012	0.00219447
k__Bacteria;p__Actinobacteria;c__Actinobacteria;o__Actinomycetales;f__Micromonosporaceae;g__Actinoplanes;s__	0	0	0	0	0	0	8.91191e-05	0	0	0	0
k__Bacteria;p__Proteobacteria;c__Alphaproteobacteria;o__Rhizobiales;f__Methylocystaceae;g__Pleomorphomonas;s__	0	0	0	0	0	0	8.91191e-05	0	0	0	0
k__Bacteria;p__Proteobacteria;c__Gammaproteobacteria;o__Pseudomonadales;f__Moraxellaceae;g__Acinetobacter;s__johnsonii	6.06651e-05	0.00174213	0.000259277	0	0	0	8.91191e-05	0	0.000632542	0	0.0191733
k__Bacteria;p__Proteobacteria;c__Gammaproteobacteria;o__Xanthomonadales;f__Xanthomonadaceae;g__Lysobacter;s__brunescens	3.03325e-06	0	0	0.000148207	0.000187031	0	7.79792e-05	4.90361e-05	0	3.71125e-05	0
k__Bacteria;p__Chloroflexi;c__;o__;f__;g__;s__	0	0	0	0	0	0	7.79792e-05	0	0	0	0
k__Bacteria;p__Proteobacteria;c__Betaproteobacteria;o__SC-I-84;f__;g__;s__	0	0	0	0	0	0	7.79792e-05	0	0	0	0
k__Bacteria;p__Proteobacteria;c__Alphaproteobacteria;o__Rhodospirillales;f__Acetobacteraceae;g__;s__	1.2133e-05	0.000143643	0	0	0	0	7.24093e-05	0	0	0.000126182	6.18162e-05
k__Bacteria;p__Proteobacteria;c__Deltaproteobacteria;o__Myxococcales;f__Haliangiaceae;g__;s__	6.36983e-05	0.000408831	0	0.000822551	0.00467579	0	6.68393e-05	0	0	3.34012e-05	0
k__Bacteria;p__Proteobacteria;c__Alphaproteobacteria;o__Rhizobiales;f__Hyphomicrobiaceae;g__Rhodoplanes;s__	0	0.000191524	0	0	3.25272e-05	0	6.68393e-05	5.51657e-05	0.000347278	0.000126182	0
k__Bacteria;p__Proteobacteria;c__Gammaproteobacteria;o__Oceanospirillales;f__Halomonadaceae;g__Candidatus Portiera;s__	0	0	0	0	0	0	6.68393e-05	0	0	0	0
k__Bacteria;p__OD1;c__SM2F11;o__;f__;g__;s__	6.97648e-05	0.00057089	0.000226868	0.000311236	0.00111406	0	6.12694e-05	0.00110638	0.00287745	0.000226386	0.000139086
k__Bacteria;p__Proteobacteria;c__Alphaproteobacteria;o__Rhizobiales;f__Beijerinckiaceae;g__;s__	0	1.47326e-05	6.48193e-05	0	0	0	6.12694e-05	6.12952e-06	0	0	0
k__Bacteria;p__Proteobacteria;c__Gammaproteobacteria;o__Xanthomonadales;f__Xanthomonadaceae;g__Stenotrophomonas;Other	2.12328e-05	0	0	0.00040757	0	0	5.56994e-05	0	0.00352859	1.11337e-05	0
k__Bacteria;p__Proteobacteria;c__Gammaproteobacteria;o__Legionellales;f__;g__;s__	2.4266e-05	0	0	0	0	0	5.56994e-05	0	0.000403091	0	0
k__Bacteria;p__Proteobacteria;c__Alphaproteobacteria;o__Rhizobiales;f__Hyphomicrobiaceae;g__Rhodoplanes;s__elegans	6.97648e-05	0	0	2.22311e-05	1.62636e-05	0	4.45596e-05	0.000150173	0	0.000122471	0
k__Bacteria;p__Actinobacteria;c__Actinobacteria;o__Actinomycetales;f__Nocardiaceae;g__Rhodococcus;s__fascians	1.81995e-05	0	0	0	0	0	4.45596e-05	0	0	0	1.03027e-05
k__Bacteria;p__Proteobacteria;c__Gammaproteobacteria;o__Xanthomonadales;f__Xanthomonadaceae;g__Lysobacter;s__	1.2133e-05	0	0	0	1.62636e-05	0	4.45596e-05	1.2259e-05	0	0	1.03027e-05
k__Bacteria;p__Actinobacteria;c__Actinobacteria;o__Actinomycetales;f__Micrococcaceae;g__Micrococcus;s__luteus	0	0.00015101	0.000226868	0.000785499	7.31862e-05	0	3.89896e-05	0	0.000527119	0	0.000216357
k__Bacteria;p__Bacteroidetes;c__Bacteroidia;o__Bacteroidales;f__Porphyromonadaceae;g__Paludibacter;s__	0.00011223	0	0	0	0	0	3.89896e-05	0.000833614	0.000781376	0	0
k__Bacteria;p__Proteobacteria;c__Betaproteobacteria;o__Burkholderiales;f__Comamonadaceae;g__Polaromonas;s__	0	0	0	0	0	0	3.89896e-05	0.000107267	0	0	0
k__Bacteria;p__Bacteroidetes;c__[Saprospirae];o__[Saprospirales];f__Chitinophagaceae;g__Sediminibacterium;s__	1.2133e-05	0	0	0.000867013	0	0	3.34197e-05	6.12952e-06	0	0	0
k__Bacteria;p__Firmicutes;c__Bacilli;o__Lactobacillales;f__Aerococcaceae;g__Facklamia;s__	0	0.000103128	0.00142602	0.000466853	2.43954e-05	0	3.34197e-05	0	0	0.000215252	3.09081e-05
k__Bacteria;p__Proteobacteria;c__Epsilonproteobacteria;o__Campylobacterales;f__Campylobacteraceae;g__Campylobacter;s__	9.40309e-05	0.00188209	0.00418085	8.15141e-05	0.000243954	0	2.78497e-05	0.000616016	0	0.000668025	0.00141662
k__Bacteria;p__Proteobacteria;c__Betaproteobacteria;o__Burkholderiales;f__Comamonadaceae;g__Variovorax;s__paradoxus	0.000163796	0.00112336	0.00103711	2.96415e-05	0	0	2.78497e-05	0	0.0008868	0	0
k__Bacteria;p__Fibrobacteres;c__Fibrobacteria;o__258ds10;f__;g__;s__	1.2133e-05	0	0	0	0	0	2.78497e-05	0	0	0	0
k__Bacteria;p__Proteobacteria;c__Alphaproteobacteria;o__Rhizobiales;f__Rhizobiaceae;g__;s__	1.2133e-05	0.000394098	0.000486145	0	0.000284613	0	2.78497e-05	0.00076619	0	0.000371125	0.000813913
k__Bacteria;p__Proteobacteria;c__Deltaproteobacteria;o__Myxococcales;f__Myxococcaceae;g__Anaeromyxobacter;s__	0	0	0	0	0	0	2.78497e-05	0	0	0	0
k__Bacteria;p__Proteobacteria;c__Gammaproteobacteria;o__Alteromonadales;f__Idiomarinaceae;g__;s__	0	0	0	0	0	0	2.78497e-05	0	0	0	0
k__Bacteria;p__WPS-2;c__;o__;f__;g__;s__	2.12328e-05	0.00302756	0	0	0	0	2.78497e-05	0.00126881	0.000341077	0.000545554	6.18162e-05
k__Bacteria;p__Gemmatimonadetes;c__Gemmatimonadetes;Other;Other;Other;Other	1.2133e-05	0	0	0.000422391	0.000260218	0	2.22798e-05	0	0	0.000671736	0
k__Bacteria;p__Proteobacteria;c__Gammaproteobacteria;o__Enterobacteriales;f__Enterobacteriaceae;g__Providencia;s__	0	0.00137014	0	0.000259363	8.1318e-05	0	2.22798e-05	0	0	0	0
k__Bacteria;p__Bacteroidetes;c__Flavobacteriia;o__Flavobacteriales;f__Flavobacteriaceae;g__Capnocytophaga;s__ochracea	0	0	0.000648193	0.000237132	0	0	2.22798e-05	0	0	0.00026721	4.63621e-05
k__Bacteria;p__Proteobacteria;c__Gammaproteobacteria;Other;Other;Other;Other	6.06651e-06	1.47326e-05	0	4.44622e-05	0	0	2.22798e-05	3.06476e-06	0	2.969e-05	0.000200903
k__Bacteria;p__Proteobacteria;c__Betaproteobacteria;o__Burkholderiales;f__Oxalobacteraceae;Other;Other	0	3.31484e-05	0	1.48207e-05	1.62636e-05	0	2.22798e-05	3.98419e-05	0.000824786	2.59787e-05	2.06054e-05
k__Bacteria;p__Acidobacteria;c__Acidobacteria-6;o__iii1-15;f__mb2424;g__;s__	0	0	0	0	0	0	2.22798e-05	0	0	0	0
k__Bacteria;p__Actinobacteria;c__Actinobacteria;o__Actinomycetales;f__Intrasporangiaceae;g__;s__	0	0	0	0	0	0	2.22798e-05	0	0	0	0
k__Bacteria;p__Actinobacteria;c__Actinobacteria;o__Actinomycetales;f__Nocardiaceae;g__Rhodococcus;s__ruber	6.67316e-05	0	0	0	0.000479776	0	2.22798e-05	0.00038003	0	5.19575e-05	0
k__Bacteria;p__Actinobacteria;c__Actinobacteria;o__Actinomycetales;f__Streptomycetaceae;g__Streptomyces;s__mirabilis	0	0	0	0	0	0	2.22798e-05	6.12952e-06	0	0	0
k__Bacteria;p__Actinobacteria;c__Thermoleophilia;o__Solirubrobacterales;f__Patulibacteraceae;g__;s__	0	0	0	0	0	0	2.22798e-05	0	0	0	0
k__Bacteria;p__Chlamydiae;c__Chlamydiia;o__Chlamydiales;f__Parachlamydiaceae;g__Candidatus Protochlamydia;s__	0	0	0	0	0	0	2.22798e-05	0.00031567	0	0.000129894	0
k__Bacteria;p__Firmicutes;c__Clostridia;o__Clostridiales;f__Ruminococcaceae;g__;s__	5.15653e-05	0.00121544	0	0	0	0	2.22798e-05	0	0.00275962	0	0
k__Bacteria;p__Proteobacteria;c__Alphaproteobacteria;o__Rhodobacterales;f__Rhodobacteraceae;g__Rhodobacter;s__	0	0	0.000486145	0	0	0	2.22798e-05	0.000168562	0	0.000786785	0.000947848
k__Bacteria;p__Proteobacteria;c__Alphaproteobacteria;o__Rhodospirillales;f__Acetobacteraceae;Other;Other	0	0	0	0	0	0	2.22798e-05	0	0	0	0.00042241
k__Bacteria;p__Proteobacteria;c__Betaproteobacteria;o__Burkholderiales;f__Comamonadaceae;g__Ramlibacter;s__	0	0	0	0	0	0	2.22798e-05	0	0	0	0
k__Bacteria;p__Proteobacteria;c__Gammaproteobacteria;o__Pasteurellales;f__Pasteurellaceae;g__Haemophilus;Other	0	0	0	0	0	0	2.22798e-05	0	0	0	2.06054e-05
k__Bacteria;p__Proteobacteria;c__Gammaproteobacteria;o__Pseudomonadales;f__Moraxellaceae;g__;s__	7.58313e-05	0	0.00158807	0	0	0	2.22798e-05	0.00044439	0	0.000170717	0
k__Bacteria;p__Firmicutes;c__Clostridia;o__Clostridiales;f__Peptostreptococcaceae;Other;Other	0	0	0	0.000785499	0	0	1.67098e-05	0	0	0	0
k__Bacteria;p__Proteobacteria;c__Betaproteobacteria;o__Burkholderiales;f__Comamonadaceae;g__Hydrogenophaga;s__	0	0.000449346	0.00275482	0.000259363	3.25272e-05	0	1.67098e-05	0	0	0	0.00356473
k__Bacteria;p__Actinobacteria;c__Actinobacteria;o__Actinomycetales;f__Propionibacteriaceae;Other;Other	0	0	0	0	0	0	1.67098e-05	0	0	7.4225e-06	0
k__Bacteria;p__Actinobacteria;c__Actinobacteria;o__Actinomycetales;f__Streptomycetaceae;g__Streptacidiphilus;s__	0	0	0	0	0	0	1.67098e-05	6.12952e-06	0	0	0
k__Bacteria;p__Cyanobacteria;c__Synechococcophycideae;o__Pseudanabaenales;f__Pseudanabaenaceae;g__;s__	0	0	0	0	0	0	1.67098e-05	0	0	0.000330301	0
k__Bacteria;p__Proteobacteria;c__Alphaproteobacteria;o__Rhizobiales;f__Brucellaceae;Other;Other	0	0	0	0	0	0	1.67098e-05	0.000156303	0	0	0.000922091
k__Bacteria;p__Proteobacteria;c__Gammaproteobacteria;o__Enterobacteriales;f__Enterobacteriaceae;g__Citrobacter;s__	6.06651e-06	0	0	0	0	0	1.67098e-05	0	0	0	4.63621e-05
k__Bacteria;p__Proteobacteria;c__Gammaproteobacteria;o__Enterobacteriales;f__Enterobacteriaceae;g__Trabulsiella;Other	0	0	0	0	0	0	1.67098e-05	0	0	0	0
k__Bacteria;p__Proteobacteria;c__Gammaproteobacteria;o__Legionellales;f__Coxiellaceae;g__Rickettsiella;s__	0	0	0	0	0	0	1.67098e-05	0	0	0	0
k__Bacteria;p__Spirochaetes;c__Spirochaetes;o__Spirochaetales;f__Spirochaetaceae;g__Treponema;s__	1.51663e-05	0	0	0	0	0	1.67098e-05	0	0	0	0
k__Bacteria;p__Proteobacteria;c__Betaproteobacteria;o__Burkholderiales;Other;Other;Other	0	4.78811e-05	0	0.000274184	1.62636e-05	0	1.11399e-05	1.53238e-05	2.48056e-05	1.4845e-05	0.000175146
k__Bacteria;p__Actinobacteria;c__Actinobacteria;o__Actinomycetales;f__Nakamurellaceae;g__;s__	0	0	0	2.96415e-05	0.000829444	0	1.11399e-05	0.000245181	0	0	0
k__Bacteria;p__Actinobacteria;c__Actinobacteria;o__Actinomycetales;f__Microbacteriaceae;g__Microbacterium;Other	0	0	0	1.48207e-05	3.25272e-05	0	1.11399e-05	0	0.000161236	3.34012e-05	0
k__Bacteria;p__Actinobacteria;c__Actinobacteria;o__Actinomycetales;f__Mycobacteriaceae;g__Mycobacterium;Other	0	0	0	1.48207e-05	1.62636e-05	0	1.11399e-05	0	0	1.4845e-05	0
k__Bacteria;p__Actinobacteria;c__Actinobacteria;o__Actinomycetales;f__Pseudonocardiaceae;g__Pseudonocardia;s__halophobica	4.85321e-05	0	0	1.48207e-05	1.62636e-05	0	1.11399e-05	0	0	0.000538131	0
k__Bacteria;p__Firmicutes;c__Bacilli;o__Bacillales;Other;Other;Other	9.09976e-06	4.41979e-05	6.48193e-05	1.48207e-05	0	0	1.11399e-05	3.06476e-05	0	1.4845e-05	1.5454e-05
k__Bacteria;p__Actinobacteria;c__Actinobacteria;o__Actinomycetales;f__Pseudonocardiaceae;Other;Other	3.03325e-06	0	0	7.41037e-06	4.0659e-05	0	1.11399e-05	9.19428e-06	0	7.4225e-06	0
k__Archaea;p__Crenarchaeota;c__Thaumarchaeota;o__Nitrososphaerales;f__Nitrososphaeraceae;g__Candidatus Nitrososphaera;s__SCA1145	0	0	0	0	0	0	1.11399e-05	0	0	0	0
k__Bacteria;Other;Other;Other;Other;Other;Other	0	0	0	0	0	0	1.11399e-05	3.06476e-06	0	3.71125e-06	0
k__Bacteria;p__Acidobacteria;c__Acidobacteriia;o__Acidobacteriales;f__Koribacteraceae;g__Candidatus Koribacter;s__	0	0	0	0	0	0	1.11399e-05	0	0	0	0
k__Bacteria;p__Acidobacteria;c__[Chloracidobacteria];o__DS-100;f__;g__;s__	0	0	0	0	0	0	1.11399e-05	0	0	0	0
k__Bacteria;p__Actinobacteria;c__Actinobacteria;o__Actinomycetales;f__Cellulomonadaceae;g__;s__	0	0	0	0	0	0	1.11399e-05	0	0	0	0
k__Bacteria;p__Actinobacteria;c__Actinobacteria;o__Actinomycetales;f__Micrococcaceae;g__Micrococcus;s__	0	0	0	0	0	0	1.11399e-05	0	6.2014e-06	0	3.09081e-05
k__Bacteria;p__Actinobacteria;c__Actinobacteria;o__Actinomycetales;f__Nocardioidaceae;g__Friedmanniella;s__	0	0	0	0	8.1318e-06	0	1.11399e-05	0	0	0	0
k__Bacteria;p__Actinobacteria;c__Actinobacteria;o__Actinomycetales;f__Streptomycetaceae;g__Streptomyces;s__purpeofuscus	0	0	0	0	0	0	1.11399e-05	0	0	0	0
k__Bacteria;p__Actinobacteria;c__Thermoleophilia;o__Solirubrobacterales;Other;Other;Other	0	0	0	0	0	0	1.11399e-05	0	0	1.11337e-05	0
k__Bacteria;p__Cyanobacteria;c__ML635J-21;o__;f__;g__;s__	0	0	0	0	0	0	1.11399e-05	0	0	0	0
k__Bacteria;p__Firmicutes;c__Bacilli;o__Bacillales;f__Staphylococcaceae;g__Staphylococcus;s__aureus	0	7.36632e-06	0	0	0	0	1.11399e-05	6.12952e-06	3.72084e-05	7.4225e-06	1.03027e-05
k__Bacteria;p__Firmicutes;c__Bacilli;o__Lactobacillales;f__Aerococcaceae;g__Abiotrophia;s__	1.81995e-05	0.000276237	0	0	0	0	1.11399e-05	0.000147108	0	5.938e-05	0.000159692
k__Bacteria;p__Firmicutes;c__Bacilli;o__Lactobacillales;f__Aerococcaceae;g__Marinilactibacillus;s__psychrotolerans	0.00012133	0.000791879	0	0	0	0	1.11399e-05	0	0	0	0
k__Bacteria;p__Firmicutes;c__Clostridia;o__Clostridiales;f__Veillonellaceae;g__Dialister;s__	0	0	0	0	0	0	1.11399e-05	0	0	0.00035628	0.000133935
k__Bacteria;p__Proteobacteria;Other;Other;Other;Other;Other	3.03325e-06	0	0	0	0	0	1.11399e-05	1.2259e-05	0	0	2.06054e-05
k__Bacteria;p__Proteobacteria;c__Alphaproteobacteria;o__Rhodobacterales;f__Rhodobacteraceae;g__Rubellimicrobium;s__	0	0	0	0	0	0	1.11399e-05	0	0	0	0.000108178
k__Bacteria;p__Proteobacteria;c__Alphaproteobacteria;o__Rhodospirillales;f__Acetobacteraceae;g__Gluconacetobacter;Other	0	0	0	0	0	0	1.11399e-05	0	0	0	0
k__Bacteria;p__Proteobacteria;c__Gammaproteobacteria;o__Enterobacteriales;f__Enterobacteriaceae;g__Enterobacter;s__cowanii	0	0	0	0	0	0	1.11399e-05	0	0	0	0
k__Bacteria;p__Proteobacteria;c__Gammaproteobacteria;o__Pasteurellales;f__Pasteurellaceae;g__Actinobacillus;Other	0	0	0	0	0	0	1.11399e-05	0	0	0	0
k__Bacteria;p__Proteobacteria;c__Gammaproteobacteria;o__Pseudomonadales;f__Moraxellaceae;Other;Other	0	0	0	0	0	0	1.11399e-05	0	0	0	2.57567e-05
k__Bacteria;p__Proteobacteria;c__Gammaproteobacteria;o__Xanthomonadales;f__Xanthomonadaceae;g__Luteimonas;s__mephitis	0	0	0	0	0	0	1.11399e-05	0	0	0	0
k__Bacteria;p__Proteobacteria;c__Alphaproteobacteria;o__Rhizobiales;f__Bradyrhizobiaceae;g__Bradyrhizobium;s__	0	0	0	0.000326056	8.1318e-05	0	5.56994e-06	0	0.00111625	0	0
k__Bacteria;p__Actinobacteria;c__Actinobacteria;o__Actinomycetales;f__Streptosporangiaceae;g__Nonomuraea;Other	0	0	0	7.41037e-06	0	0	5.56994e-06	0	0	1.4845e-05	0
k__Bacteria;p__Actinobacteria;c__Actinobacteria;o__Actinomycetales;f__Micrococcaceae;g__Kocuria;Other	0	7.36632e-06	0	0	0	0	5.56994e-06	3.06476e-06	0	0	1.03027e-05
k__Bacteria;p__Actinobacteria;c__Actinobacteria;o__Actinomycetales;f__Nocardiaceae;Other;Other	6.06651e-06	0	0	0	0	0	5.56994e-06	0	0	0	1.03027e-05
k__Bacteria;p__Actinobacteria;c__Actinobacteria;o__Actinomycetales;f__Streptomycetaceae;g__Streptomyces;s__mashuensis	0	0	0	0	0	0	5.56994e-06	0	0	0	0
k__Bacteria;p__Firmicutes;c__Bacilli;o__Lactobacillales;f__;g__;s__	0	0	0.000518555	0	0	0	5.56994e-06	0	0	0	0
k__Bacteria;p__Planctomycetes;c__Planctomycetia;o__Gemmatales;f__Isosphaeraceae;Other;Other	0	0	0	0	1.62636e-05	0	5.56994e-06	0	0	0	0
k__Bacteria;p__Proteobacteria;c__Alphaproteobacteria;o__Rhizobiales;f__Methylobacteriaceae;g__Methylobacterium;Other	3.33658e-05	3.68316e-06	0	0	0	0	5.56994e-06	6.12952e-06	0	7.4225e-06	0
k__Bacteria;p__Proteobacteria;c__Gammaproteobacteria;o__Legionellales;f__Legionellaceae;Other;Other	0	0	0	0	4.0659e-05	0	5.56994e-06	0	0	0	0
k__Bacteria;p__Proteobacteria;c__Gammaproteobacteria;o__Legionellales;f__Legionellaceae;g__;s__	3.33658e-05	7.36632e-06	0.0010047	0	8.1318e-06	0	5.56994e-06	0	0.00282784	0.000115049	2.57567e-05
k__Bacteria;p__Proteobacteria;c__Gammaproteobacteria;o__Legionellales;f__Legionellaceae;g__Legionella;Other	0	8.47127e-05	0	0	0	0	5.56994e-06	0	0	0	0
k__Bacteria;p__Bacteroidetes;c__[Saprospirae];o__[Saprospirales];f__Chitinophagaceae;g__Terrimonas;Other	0	0	0	0.00298638	0	0	0	0.00302185	0	0	1.03027e-05
k__Bacteria;p__Firmicutes;c__Clostridia;o__Clostridiales;f__Peptococcaceae;g__Desulfosporosinus;s__	0	0	0	0.00124494	0	0	0	0	0	0	0
k__Bacteria;p__Bacteroidetes;c__[Saprospirae];o__[Saprospirales];f__;g__;s__	0	0.000983404	0	0.000904065	0	0	0	0	7.44168e-05	0	0
k__Bacteria;p__Firmicutes;c__Bacilli;o__Lactobacillales;f__Lactobacillaceae;g__Lactobacillus;s__	0.00099794	0	0	0.000881834	0	0	0	0.00104815	0	0	0.000427562
k__Bacteria;p__Proteobacteria;c__Gammaproteobacteria;o__Xanthomonadales;f__Xanthomonadaceae;g__Pseudoxanthomonas;s__mexicana	3.33658e-05	0.000537741	0.000324097	0.000837372	0.0001789	0	0	0.00245487	0	0	0.00835033
k__Bacteria;p__Proteobacteria;c__Gammaproteobacteria;o__Pasteurellales;f__Pasteurellaceae;g__Aggregatibacter;s__	0.00013043	0.00050091	0	0.00059283	0	0	0	0	0	0	5.15135e-05
k__Bacteria;p__Firmicutes;c__Bacilli;o__Lactobacillales;f__Aerococcaceae;Other;Other	0	0.000353583	0	0.000481674	0.000626149	0	0	0.000511815	0.00313171	0.000192985	1.03027e-05
k__Bacteria;p__Proteobacteria;c__Gammaproteobacteria;o__Cardiobacteriales;f__Cardiobacteriaceae;g__Cardiobacterium;s__	0.000109197	0.000685068	0.00145843	0.000429802	0	0	0	0.001183	0	0	2.57567e-05
k__Bacteria;p__Chloroflexi;c__Anaerolineae;o__GCA004;f__;g__;s__	0	0	0	0.000414981	0.000146372	0	0	0	0	0	0
k__Bacteria;p__Bacteroidetes;c__Flavobacteriia;o__Flavobacteriales;f__Cryomorphaceae;g__Fluviicola;s__	0	0	0	0.000370519	0	0	0	0.000361641	0	0	0.00213781
k__Bacteria;p__Bacteroidetes;c__[Saprospirae];o__[Saprospirales];f__Chitinophagaceae;g__Flavihumibacter;s__	0	0	0.00333819	0.000311236	0.000130109	0	0	0	0	0	0.000139086
k__Bacteria;p__Proteobacteria;c__Betaproteobacteria;o__Burkholderiales;f__Oxalobacteraceae;g__Janthinobacterium;s__lividum	0	0	0	0.000311236	0	0	0	0	0	0	1.5454e-05
k__Bacteria;p__Proteobacteria;c__Gammaproteobacteria;o__Aeromonadales;f__Aeromonadaceae;g__;s__	4.54988e-05	0	0	0.000303825	0	0	0	0	0	7.79362e-05	9.78756e-05
k__Bacteria;p__Proteobacteria;c__Alphaproteobacteria;o__Rhodospirillales;f__Acetobacteraceae;g__Roseomonas;Other	1.81995e-05	0.000243089	0	0.000296415	0	0	0	0	0.00473787	0	0.000520286
k__Bacteria;p__Nitrospirae;c__Nitrospira;o__Nitrospirales;f__Nitrospiraceae;g__Nitrospira;s__	2.72993e-05	0.00158376	0	0.000266773	0.000113845	0	0	0	0	0	0
k__Bacteria;p__Firmicutes;c__Clostridia;o__Clostridiales;f__Lachnospiraceae;g__Moryella;s__	0	0	0	0.000259363	0	0	0	0	0	0	0.000350292
k__Bacteria;p__Proteobacteria;c__Deltaproteobacteria;o__Myxococcales;f__Nannocystaceae;g__Plesiocystis;s__	0	0	0	0.000259363	0.00155317	0	0	0	0	0.000115049	0
k__Bacteria;p__Firmicutes;c__Clostridia;o__Clostridiales;f__Lachnospiraceae;g__[Ruminococcus];s__gnavus	0	0	0	0.000222311	0	0	0	0	0	0	0
k__Bacteria;p__Actinobacteria;c__Actinobacteria;o__Actinomycetales;f__Nocardiaceae;g__Rhodococcus;s__	9.09976e-06	0	0	0.00019267	5.69226e-05	0	0	0	0	0	0
k__Bacteria;p__Bacteroidetes;c__Bacteroidia;o__Bacteroidales;f__Prevotellaceae;g__Prevotella;s__nanceiensis	0.000357924	0	0.00499109	0.000177849	5.69226e-05	0	0	0	0	0	0.000365746
k__Bacteria;p__Bacteroidetes;c__Bacteroidia;o__Bacteroidales;f__Prevotellaceae;g__Prevotella;s__melaninogenica	0.000203228	0	0.00155566	0.000163028	0	0	0	0	0.00603396	0.00198923	0.00165358
k__Bacteria;p__TM6;c__SJA-4;o__;f__;g__;s__	0	0	0	0.000163028	0.000284613	0	0	0	0	0	1.03027e-05
k__Bacteria;p__Planctomycetes;c__Planctomycetia;o__Pirellulales;f__Pirellulaceae;g__Pirellula;s__	0	0	0	0.000155618	2.43954e-05	0	0	0	0	0	0
k__Bacteria;p__Proteobacteria;c__Alphaproteobacteria;o__Rhodobacterales;f__Hyphomonadaceae;g__;s__	0.000148629	0.000898691	0.00123157	0.000148207	0.000243954	0	0	0.000150173	0	0	0
k__Bacteria;p__WS3;c__PRR-12;o__Sediment-1;f__;g__;s__	9.70641e-05	0	0	0.000140797	5.69226e-05	0	0	0	0	0.000129894	0
k__Bacteria;p__Verrucomicrobia;c__Verrucomicrobiae;o__Verrucomicrobiales;f__Verrucomicrobiaceae;g__Luteolibacter;s__	0	0	0	0.000125976	0	0	0	0	0	0	0.000412108
k__Bacteria;p__Bacteroidetes;c__Cytophagia;o__Cytophagales;f__Cytophagaceae;g__Leadbetterella;s__	0	0.000530375	0.00119916	0.000118566	4.87908e-05	0	0	0.000858132	0	0.000486174	0.000937545
k__Bacteria;p__Planctomycetes;c__Phycisphaerae;o__Phycisphaerales;f__;g__;s__	0	2.2099e-05	0	0.000103745	0	0	0	0	0	0	0
k__Bacteria;p__Proteobacteria;c__Alphaproteobacteria;o__Rhodobacterales;f__Rhodobacteraceae;g__Amaricoccus;s__	0	0.000154693	0	9.63348e-05	0.000910762	0	0	0	0	0	0.000175146
k__Bacteria;p__Firmicutes;c__Bacilli;o__Lactobacillales;f__Lactobacillaceae;g__Lactobacillus;s__ruminis	0	0	0	8.89245e-05	0	0	0	0	0	0	0
k__Bacteria;p__Firmicutes;c__Clostridia;o__Clostridiales;f__Peptostreptococcaceae;g__Peptostreptococcus;s__anaerobius	0	0	0	8.89245e-05	0	0	0	0	0	0	0
k__Bacteria;p__Proteobacteria;c__Betaproteobacteria;o__Burkholderiales;f__Oxalobacteraceae;g__Herbaspirillum;s__	0	0	0	6.66933e-05	0	0	0	0	0	0	0
k__Bacteria;p__Proteobacteria;c__Deltaproteobacteria;o__Bdellovibrionales;f__Bacteriovoracaceae;g__;s__	0	0	0	6.66933e-05	0	0	0	0	0	0	0.00101482
k__Bacteria;p__Proteobacteria;c__Gammaproteobacteria;o__Xanthomonadales;f__Xanthomonadaceae;g__Dyella;s__	0	0	0	6.66933e-05	3.25272e-05	0	0	0	0	0	0
k__Bacteria;p__Cyanobacteria;c__Oscillatoriophycideae;o__Chroococcales;f__Xenococcaceae;g__Chroococcidiopsis;s__	0	0	0	5.9283e-05	0	0	0	0	0	0	0
k__Bacteria;p__Proteobacteria;c__Alphaproteobacteria;o__Rhodospirillales;f__Acetobacteraceae;g__Acidocella;s__	0	0	0	5.9283e-05	0	0	0	0	0	0	0
k__Bacteria;p__Actinobacteria;c__Actinobacteria;o__Actinomycetales;f__Mycobacteriaceae;g__Mycobacterium;s__arupense	0	0	0	5.18726e-05	0.000187031	0	0	0	0	0	0
k__Bacteria;p__Proteobacteria;c__Alphaproteobacteria;o__Caulobacterales;f__Caulobacteraceae;g__Mycoplana;s__	0	0	0	5.18726e-05	0	0	0	0.001609	0	0.000159584	0
k__Bacteria;p__Cyanobacteria;c__Chloroplast;o__Chlorophyta;f__;g__;s__	0	0	0	4.44622e-05	0	0	0	0	0	0	0
k__Bacteria;p__Proteobacteria;c__Betaproteobacteria;o__MND1;f__;g__;s__	0	0	0	4.44622e-05	4.87908e-05	0	0	0	0	0	0
k__Bacteria;p__Proteobacteria;c__Gammaproteobacteria;o__Pseudomonadales;f__Pseudomonadaceae;g__Pseudomonas;s__nitroreducens	6.36983e-05	0	0	4.44622e-05	0	0	0	0	0	0	6.69675e-05
k__Bacteria;p__Chloroflexi;c__Anaerolineae;o__Caldilineales;f__Caldilineaceae;g__;s__	0	0.0003499	0	3.70519e-05	0.000187031	0	0	0	0.000471306	0	0
k__Bacteria;p__Proteobacteria;c__Alphaproteobacteria;o__Rhizobiales;f__Methylobacteriaceae;g__Methylobacterium;s__komagatae	0	0	0	3.70519e-05	0	0	0	0	0	0	0
k__Bacteria;p__Proteobacteria;c__Betaproteobacteria;o__Burkholderiales;f__Comamonadaceae;g__Diaphorobacter;s__	0	0.000836077	0.000550964	3.70519e-05	4.0659e-05	0	0	0	0	0	5.15135e-06
k__Bacteria;p__Actinobacteria;c__Actinobacteria;o__Actinomycetales;f__Streptomycetaceae;g__Streptacidiphilus;Other	0	0	0	2.96415e-05	0	0	0	6.12952e-06	0	7.4225e-06	0
k__Bacteria;p__Bacteroidetes;c__[Saprospirae];o__[Saprospirales];f__Saprospiraceae;g__;s__	0	0.00022099	0	2.96415e-05	0	0	0	0	0	0	1.5454e-05
k__Bacteria;p__Chlamydiae;c__Chlamydiia;o__Chlamydiales;f__Parachlamydiaceae;Other;Other	0	0	0	2.96415e-05	0.00100021	0	0	0	0	0.000137316	0
k__Bacteria;p__Planctomycetes;c__OM190;o__agg27;f__;g__;s__	1.51663e-05	0	0	2.96415e-05	0	0	0	0	0	0	0
k__Bacteria;p__Proteobacteria;c__Gammaproteobacteria;o__Xanthomonadales;f__Xanthomonadaceae;g__Rhodanobacter;Other	0	0	0	2.96415e-05	0	0	0	0	0	0	0
k__Bacteria;p__Chloroflexi;c__Gitt-GS-136;o__;f__;g__;s__	0.000357924	0	0	2.22311e-05	0.00031714	0	0	0.00082442	0	0	0
k__Bacteria;p__Gemmatimonadetes;c__Gemmatimonadetes;o__;f__;g__;s__	1.51663e-05	0	0	2.22311e-05	5.69226e-05	0	0	0.00012259	0	0	0
k__Bacteria;p__Nitrospirae;c__Nitrospira;o__Nitrospirales;f__;g__;s__	3.33658e-05	0	0	2.22311e-05	0.000113845	0	0	0	0	0	0
k__Bacteria;p__Planctomycetes;c__OM190;o__;f__;g__;s__	2.4266e-05	0.000243089	0	2.22311e-05	0.000252086	0	0	0	0	0	0
k__Bacteria;p__Proteobacteria;c__Alphaproteobacteria;o__Rhizobiales;f__Methylobacteriaceae;g__Methylobacterium;s__hispanicum	9.09976e-06	0	0	2.22311e-05	0	0	0	0.000147108	0.000427896	0.000708849	0
k__Bacteria;p__Proteobacteria;c__Alphaproteobacteria;o__Rhizobiales;f__Methylocystaceae;g__Methylosinus;s__	0	0	0	2.22311e-05	0	0	0	0	0	0	0
k__Bacteria;p__Proteobacteria;c__Gammaproteobacteria;o__Salinisphaerales;f__Salinisphaeraceae;g__Salinisphaera;s__	0	0	0.000842651	2.22311e-05	0	0	0	0	0.000936411	0	0
k__Bacteria;p__Actinobacteria;c__Actinobacteria;o__Actinomycetales;f__Cellulomonadaceae;Other;Other	0	0	0	1.48207e-05	1.62636e-05	0	0	6.12952e-06	0	3.71125e-06	0
k__Bacteria;p__Actinobacteria;c__Actinobacteria;o__Actinomycetales;f__Dermabacteraceae;g__;s__	0	0	0	1.48207e-05	0	0	0	0	0	0	0.000139086
k__Bacteria;p__Firmicutes;c__Bacilli;o__Bacillales;f__Bacillaceae;g__Bacillus;s__cereus	3.03325e-06	0	3.24097e-05	1.48207e-05	1.62636e-05	0	0	0	0	0	1.03027e-05
k__Bacteria;p__Proteobacteria;c__Alphaproteobacteria;o__Rhizobiales;f__Rhizobiaceae;Other;Other	0	0	0	1.48207e-05	0	0	0	0	0	0	0.000669675
k__Bacteria;p__Proteobacteria;c__Gammaproteobacteria;o__Enterobacteriales;f__Enterobacteriaceae;g__Klebsiella;s__	0	0.000651919	0	1.48207e-05	1.62636e-05	0	0	0	0	0	8.24215e-05
k__Bacteria;p__Proteobacteria;c__Alphaproteobacteria;o__Rhizobiales;f__Phyllobacteriaceae;g__Phyllobacterium;s__	0	0	0	7.41037e-06	0	0	0	0	0	0	1.5454e-05
k__Bacteria;p__Proteobacteria;c__Alphaproteobacteria;o__Rhizobiales;f__Rhizobiaceae;g__Sinorhizobium;s__	0	0	0	7.41037e-06	0	0	0	0	0	0	0
k__Archaea;p__Euryarchaeota;c__Methanobacteria;o__Methanobacteriales;f__Methanobacteriaceae;g__Methanobrevibacter;s__	0	0	0	0	0	0	0	0	0.000161236	0	0
k__Archaea;p__Euryarchaeota;c__Methanomicrobia;o__Methanosarcinales;f__Methanosaetaceae;g__Methanosaeta;s__	0	0.000662969	0	0	0	0	0	0	0.00199685	0	0
k__Bacteria;p__Acidobacteria;c__Acidobacteria-6;o__CCU21;f__;g__;s__	0	0	0	0	0	0	0	0	0.00026666	0	0
k__Bacteria;p__Acidobacteria;c__Acidobacteriia;o__Acidobacteriales;f__Acidobacteriaceae;g__Terriglobus;s__	0	0.000467761	0	0	0	0	0	0	0	0	0
k__Bacteria;p__Acidobacteria;c__Solibacteres;o__Solibacterales;f__;g__;s__	3.33658e-05	0	0	0	0	0	0	6.12952e-06	0	0	0
k__Bacteria;p__Acidobacteria;c__Solibacteres;o__Solibacterales;f__PAUC26f;g__;s__	0	0	0	0	6.50544e-05	0	0	0	0	0	0
k__Bacteria;p__Acidobacteria;c__Solibacteres;o__Solibacterales;f__Solibacteraceae;g__Candidatus Solibacter;s__	0	0	0	0	0	0	0	0.000110331	0	0	0
k__Bacteria;p__Actinobacteria;c__Acidimicrobiia;o__Acidimicrobiales;f__AKIW874;g__;s__	6.06651e-06	0	0	0	0	0	0	0	0	0	0
k__Bacteria;p__Actinobacteria;c__Acidimicrobiia;o__Acidimicrobiales;f__JdFBGBact;g__;s__	0	0	0	0	2.43954e-05	0	0	0	0	0	0
k__Bacteria;p__Actinobacteria;c__Actinobacteria;o__Actinomycetales;f__Actinomycetaceae;g__N09;s__	0	0	0	0	0	0	0	0.000101137	0	0	0
k__Bacteria;p__Actinobacteria;c__Actinobacteria;o__Actinomycetales;f__Actinomycetaceae;g__Varibaculum;s__	4.85321e-05	0.000184158	0	0	0	0	0	0	0	0	0
k__Bacteria;p__Actinobacteria;c__Actinobacteria;o__Actinomycetales;f__Actinospicaceae;g__;s__	2.4266e-05	0	0	0	0	0	0	0	0	0	0
k__Bacteria;p__Actinobacteria;c__Actinobacteria;o__Actinomycetales;f__Brevibacteriaceae;g__Brevibacterium;s__	3.94323e-05	0	0	0	0	0	0	0	0.000452702	0	0.000149389
k__Bacteria;p__Actinobacteria;c__Actinobacteria;o__Actinomycetales;f__Brevibacteriaceae;g__Brevibacterium;s__aureum	0	0	0	0	2.43954e-05	0	0	0	0	0	6.18162e-05
k__Bacteria;p__Actinobacteria;c__Actinobacteria;o__Actinomycetales;f__Cellulomonadaceae;g__Actinotalea;s__	0	0.000165742	0	0	0	0	0	0.000168562	0	0	0
k__Bacteria;p__Actinobacteria;c__Actinobacteria;o__Actinomycetales;f__Cellulomonadaceae;g__Cellulomonas;Other	0	0	0	0	0	0	0	6.12952e-06	0	0	0
k__Bacteria;p__Actinobacteria;c__Actinobacteria;o__Actinomycetales;f__Dermabacteraceae;g__Brachybacterium;s__	0	0	0	0	8.1318e-06	0	0	0	0	0	0.00011333
k__Bacteria;p__Actinobacteria;c__Actinobacteria;o__Actinomycetales;f__Dermabacteraceae;g__Brachybacterium;s__conglomeratum	0.00026086	0.000331484	0	0	0	0	0	0.000349382	0	0	3.09081e-05
k__Bacteria;p__Actinobacteria;c__Actinobacteria;o__Actinomycetales;f__Dietziaceae;g__Dietzia;s__	0	0	0	0	1.62636e-05	0	0	0	0	0	0
k__Bacteria;p__Actinobacteria;c__Actinobacteria;o__Actinomycetales;f__Frankiaceae;Other;Other	0	0	0	0	1.62636e-05	0	0	0	0	0	0
k__Bacteria;p__Actinobacteria;c__Actinobacteria;o__Actinomycetales;f__Geodermatophilaceae;g__;s__	0	0	0	0	0	0	0	0.000153238	0	0	1.5454e-05
k__Bacteria;p__Actinobacteria;c__Actinobacteria;o__Actinomycetales;f__Geodermatophilaceae;g__Geodermatophilus;Other	0	0.000316752	0	0	0	0	0	0	0	0	0
k__Bacteria;p__Actinobacteria;c__Actinobacteria;o__Actinomycetales;f__Geodermatophilaceae;g__Geodermatophilus;s__	2.72993e-05	0.000368316	0	0	3.25272e-05	0	0	0	0	0	0
k__Bacteria;p__Actinobacteria;c__Actinobacteria;o__Actinomycetales;f__Intrasporangiaceae;Other;Other	0	0.000283603	0	0	0	0	0	0	0	0	0
k__Bacteria;p__Actinobacteria;c__Actinobacteria;o__Actinomycetales;f__Kineosporiaceae;Other;Other	0	0	0	0	0	0	0	0	0	0	5.15135e-05
k__Bacteria;p__Actinobacteria;c__Actinobacteria;o__Actinomycetales;f__Microbacteriaceae;Other;Other	5.45986e-05	0	0	0	8.1318e-05	0	0	9.19428e-06	0.000613938	7.4225e-06	7.72702e-05
k__Bacteria;p__Actinobacteria;c__Actinobacteria;o__Actinomycetales;f__Microbacteriaceae;g__Agrococcus;s__	0	0	0	0	0	0	0	0	0	0	1.03027e-05
k__Bacteria;p__Actinobacteria;c__Actinobacteria;o__Actinomycetales;f__Microbacteriaceae;g__Agrococcus;s__jenensis	0	0	0	0	1.62636e-05	0	0	0	0	0	0
k__Bacteria;p__Actinobacteria;c__Actinobacteria;o__Actinomycetales;f__Microbacteriaceae;g__Agromyces;s__	0	0	0	0	0	0	0	0.000913298	0	0	0.00160722
k__Bacteria;p__Actinobacteria;c__Actinobacteria;o__Actinomycetales;f__Microbacteriaceae;g__Cryocola;s__	0	0	0	0	0	0	0	0	0.000378285	0	0
k__Bacteria;p__Actinobacteria;c__Actinobacteria;o__Actinomycetales;f__Microbacteriaceae;g__Curtobacterium;s__	0	0.00048986	0	0	0	0	0	0.000205339	0	0	1.03027e-05
k__Bacteria;p__Actinobacteria;c__Actinobacteria;o__Actinomycetales;f__Microbacteriaceae;g__Microbacterium;s__chocolatum	0	0	0	0	0	0	0	0	0	0	2.06054e-05
k__Bacteria;p__Actinobacteria;c__Actinobacteria;o__Actinomycetales;f__Microbacteriaceae;g__Salinibacterium;s__	0	0	0.000226868	0	0	0	0	0.000190015	0	0	0.000262719
k__Bacteria;p__Actinobacteria;c__Actinobacteria;o__Actinomycetales;f__Micrococcaceae;Other;Other	0	0	0	0	0	0	0	0	0	1.4845e-05	3.09081e-05
k__Bacteria;p__Actinobacteria;c__Actinobacteria;o__Actinomycetales;f__Micrococcaceae;g__Arthrobacter;s__psychrolactophilus	0	0	0	0	0	0	0	0.000232922	0.000644945	0	0
k__Bacteria;p__Actinobacteria;c__Actinobacteria;o__Actinomycetales;f__Micrococcaceae;g__Kocuria;s__palustris	2.72993e-05	0.000364633	0	0	0	0	0	0	0	0	0
k__Bacteria;p__Actinobacteria;c__Actinobacteria;o__Actinomycetales;f__Micrococcaceae;g__Rothia;Other	0	3.68316e-06	0	0	0	0	0	0	0	3.71125e-06	0
k__Bacteria;p__Actinobacteria;c__Actinobacteria;o__Actinomycetales;f__Micromonosporaceae;g__Actinoplanes;Other	0	0	0	0	0	0	0	0	0	7.4225e-06	0
k__Bacteria;p__Actinobacteria;c__Actinobacteria;o__Actinomycetales;f__Nocardioidaceae;g__Propionicimonas;s__	0	0	0	0	0	0	0	0	0	0	0
k__Bacteria;p__Actinobacteria;c__Actinobacteria;o__Actinomycetales;f__Promicromonosporaceae;g__Cellulosimicrobium;s__	4.85321e-05	0	0	0	2.43954e-05	0	0	0.000131785	0	0	7.72702e-05
k__Bacteria;p__Actinobacteria;c__Actinobacteria;o__Actinomycetales;f__Promicromonosporaceae;g__Xylanimicrobium;Other	0	0	0	0	0	0	0	0	0	0	7.21189e-05
k__Bacteria;p__Actinobacteria;c__Actinobacteria;o__Actinomycetales;f__Propionibacteriaceae;g__Propionibacterium;Other	6.06651e-06	0	0	0	0	0	0	0	0	0	0
k__Bacteria;p__Actinobacteria;c__Actinobacteria;o__Actinomycetales;f__Pseudonocardiaceae;g__Actinomycetospora;s__	8.79644e-05	0	0	0	0	0	0	0.000413742	0	0	0
k__Bacteria;p__Actinobacteria;c__Actinobacteria;o__Actinomycetales;f__Pseudonocardiaceae;g__Pseudonocardia;Other	0	0	0	0	0	0	0	0	0	7.4225e-06	0
k__Bacteria;p__Actinobacteria;c__Actinobacteria;o__Actinomycetales;f__Pseudonocardiaceae;g__Saccharopolyspora;s__	0.000609684	0	0	0	0	0	0	0	0	0	0
k__Bacteria;p__Actinobacteria;c__Actinobacteria;o__Actinomycetales;f__Sporichthyaceae;Other;Other	0	0	0	0	0	0	0	0	0	7.4225e-06	0
k__Bacteria;p__Actinobacteria;c__Actinobacteria;o__Actinomycetales;f__Sporichthyaceae;g__;s__	6.06651e-06	0	0	0	0	0	0	0	0	0	0
k__Bacteria;p__Actinobacteria;c__Actinobacteria;o__Actinomycetales;f__Streptosporangiaceae;g__Sphaerisporangium;Other	0	0	0	0	0	0	0	0	0	1.11337e-05	0
k__Bacteria;p__Actinobacteria;c__Actinobacteria;o__Actinomycetales;f__Streptosporangiaceae;g__Sphaerisporangium;s__	0	0	0	0	1.62636e-05	0	0	0	0	0	0
k__Bacteria;p__Actinobacteria;c__Actinobacteria;o__Actinomycetales;f__Streptosporangiaceae;g__Streptosporangium;s__pseudovulgare	0	0	0	0	0	0	0	0	0	7.4225e-06	0
k__Bacteria;p__Actinobacteria;c__Actinobacteria;o__Actinomycetales;f__Thermomonosporaceae;g__Actinomadura;s__vinacea	0	0.000250455	0	0	0	0	0	0	0	0	0
k__Bacteria;p__Actinobacteria;c__Actinobacteria;o__Bifidobacteriales;f__Bifidobacteriaceae;g__Bifidobacterium;s__	0	0.00240879	0	0	0	0	0	0	0.00818584	0	0
k__Bacteria;p__Actinobacteria;c__Actinobacteria;o__Bifidobacteriales;f__Bifidobacteriaceae;g__Bifidobacterium;s__adolescentis	6.06651e-06	0	0	0	0	0	0	0	0	0	0
k__Bacteria;p__Actinobacteria;c__Actinobacteria;o__Bifidobacteriales;f__Bifidobacteriaceae;g__Bifidobacterium;s__pseudolongum	0.000133463	0	0	0	0	0	0	0	0.000911605	0	5.15135e-05
k__Bacteria;p__Actinobacteria;c__Coriobacteriia;o__Coriobacteriales;f__Coriobacteriaceae;g__;s__	9.09976e-06	0.000187841	0.000259277	0	0	0	0	0	0	0.000259787	0.00088088
k__Bacteria;p__Actinobacteria;c__Coriobacteriia;o__Coriobacteriales;f__Coriobacteriaceae;g__Atopobium;s__	0.00013953	0.000688751	0.00353265	0	0	0	0	0	0	0.0010874	0.00379139
k__Bacteria;p__Actinobacteria;c__Coriobacteriia;o__Coriobacteriales;f__Coriobacteriaceae;g__Slackia;s__	0	0	0.000226868	0	0	0	0	0	0	0	9.27242e-05
k__Bacteria;p__Actinobacteria;c__MB-A2-108;o__;f__;g__;s__	3.33658e-05	0	0	0	0	0	0	0	0	0	0
k__Bacteria;p__Actinobacteria;c__MB-A2-108;o__0319-7L14;f__;g__;s__	0	0.000353583	0	0	0	0	0	0	0	0	0
k__Bacteria;p__Actinobacteria;c__Thermoleophilia;o__Solirubrobacterales;f__Patulibacteraceae;g__Patulibacter;s__	6.06651e-06	0	0	0	0	0	0	1.2259e-05	0	0	0
k__Bacteria;p__Actinobacteria;c__Thermoleophilia;o__Solirubrobacterales;f__Solirubrobacteraceae;g__;s__	0	0	0	0	0	0	0	5.21009e-05	0	0	0
k__Bacteria;p__Armatimonadetes;c__[Fimbriimonadia];o__[Fimbriimonadales];f__;g__;s__	0	0.000515642	0	0	3.25272e-05	0	0	0	0	0	0
k__Bacteria;p__Armatimonadetes;c__[Fimbriimonadia];o__[Fimbriimonadales];f__[Fimbriimonadaceae];g__Fimbriimonas;s__	0.000109197	0	0	0	0	0	0	0	0	0	0
k__Bacteria;p__BHI80-139;c__;o__;f__;g__;s__	9.09976e-06	0	0	0	0	0	0	0	0	0	0
k__Bacteria;p__Bacteroidetes;Other;Other;Other;Other;Other	0	0	0	0	6.50544e-05	0	0	0	0	0	0
k__Bacteria;p__Bacteroidetes;c__Bacteroidia;o__Bacteroidales;f__;g__;s__	0	0.000195207	0	0	0	0	0	8.58132e-05	0	0	0
k__Bacteria;p__Bacteroidetes;c__Bacteroidia;o__Bacteroidales;f__Bacteroidaceae;g__Bacteroides;s__	0	3.68316e-06	0	0	0	0	0	0	0	0	0
k__Bacteria;p__Bacteroidetes;c__Bacteroidia;o__Bacteroidales;f__Bacteroidaceae;g__Bacteroides;s__fragilis	0	0	0	0	0	0	0	0	0	0	2.06054e-05
k__Bacteria;p__Bacteroidetes;c__Bacteroidia;o__Bacteroidales;f__Bacteroidaceae;g__Bacteroides;s__ovatus	0	0.00022099	0	0	0	0	0	0	0	0	0
k__Bacteria;p__Bacteroidetes;c__Bacteroidia;o__Bacteroidales;f__Porphyromonadaceae;g__Tannerella;s__	6.97648e-05	0	0.00152325	0	0	0	0	0	0	0.00116904	1.03027e-05
k__Bacteria;p__Bacteroidetes;c__Bacteroidia;o__Bacteroidales;f__Prevotellaceae;g__Prevotella;Other	3.03325e-06	0	0	0	0	0	0	0	0	0	0
k__Bacteria;p__Bacteroidetes;c__Bacteroidia;o__Bacteroidales;f__Prevotellaceae;g__Prevotella;s__	0.000567218	0.00184158	0.00764868	0	0.000195163	0	0	0	0.000539522	0.000441639	0.020219
k__Bacteria;p__Bacteroidetes;c__Bacteroidia;o__Bacteroidales;f__Prevotellaceae;g__Prevotella;s__pallens	0.00026086	0	0	0	0	0	0	0	0	0	0.00112814
k__Bacteria;p__Bacteroidetes;c__Bacteroidia;o__Bacteroidales;f__Prevotellaceae;g__Prevotella;s__stercorea	0	0	0	0	0	0	0	0	0.00141392	0	0
k__Bacteria;p__Bacteroidetes;c__Bacteroidia;o__Bacteroidales;f__[Paraprevotellaceae];g__[Prevotella];s__tannerae	0	0	0	0	0	0	0	0	0.000347278	0	0.000551194
k__Bacteria;p__Bacteroidetes;c__Cytophagia;o__Cytophagales;f__Cytophagaceae;Other;Other	1.2133e-05	0	0	0	0	0	0	0	0	0	0
k__Bacteria;p__Bacteroidetes;c__Cytophagia;o__Cytophagales;f__Cytophagaceae;g__;s__	3.33658e-05	0	0	0	1.62636e-05	0	0	0	0	0	1.5454e-05
k__Bacteria;p__Bacteroidetes;c__Cytophagia;o__Cytophagales;f__Cytophagaceae;g__Adhaeribacter;s__	0	0	0	0	0	0	0	0	0	0	0.000118481
k__Bacteria;p__Bacteroidetes;c__Cytophagia;o__Cytophagales;f__Flammeovirgaceae;g__;s__	0.00013043	0.000246772	0	0	0	0	0	0.000398419	0	0	0
k__Bacteria;p__Bacteroidetes;c__Flavobacteriia;o__Flavobacteriales;f__Cryomorphaceae;g__;s__	0	0	0	0	1.62636e-05	0	0	0	0	0	0
k__Bacteria;p__Bacteroidetes;c__Flavobacteriia;o__Flavobacteriales;f__Flavobacteriaceae;g__Flavobacterium;s__succinicans	0	0	0	0	0	0	0	0	0	0	0.0061095
k__Bacteria;p__Bacteroidetes;c__Flavobacteriia;o__Flavobacteriales;f__Flavobacteriaceae;g__Myroides;s__	0	0	0	0	0	0	0	0	0	0	1.03027e-05
k__Bacteria;p__Bacteroidetes;c__Flavobacteriia;o__Flavobacteriales;f__Flavobacteriaceae;g__Myroides;s__odoratimimus	0	0	0	0	0	0	0	0	0	0	1.03027e-05
k__Bacteria;p__Bacteroidetes;c__Flavobacteriia;o__Flavobacteriales;f__[Weeksellaceae];Other;Other	0	0	0	0	0	0	0	0	0	0	1.03027e-05
k__Bacteria;p__Bacteroidetes;c__Flavobacteriia;o__Flavobacteriales;f__[Weeksellaceae];g__Elizabethkingia;s__meningoseptica	0	0	0	0	0	0	0	0.00191241	0	0	0.000149389
k__Bacteria;p__Bacteroidetes;c__Flavobacteriia;o__Flavobacteriales;f__[Weeksellaceae];g__Wautersiella;s__	0.000191095	0	0.000453735	0	0	0	0	0	0.000322473	0	0.00508953
k__Bacteria;p__Bacteroidetes;c__Sphingobacteriia;o__Sphingobacteriales;f__Sphingobacteriaceae;Other;Other	0	0	0	0	0	0	0	0	0	0	1.03027e-05
k__Bacteria;p__Bacteroidetes;c__Sphingobacteriia;o__Sphingobacteriales;f__Sphingobacteriaceae;g__Pedobacter;s__	6.36983e-05	0.00330379	0	0	0	0	0	0.000303411	0.00112865	0	0
k__Bacteria;p__Bacteroidetes;c__Sphingobacteriia;o__Sphingobacteriales;f__Sphingobacteriaceae;g__Sphingobacterium;Other	0	0	0	0	0	0	0	0	0	0	0.000221508
k__Bacteria;p__Bacteroidetes;c__Sphingobacteriia;o__Sphingobacteriales;f__Sphingobacteriaceae;g__Sphingobacterium;s__faecium	0	0	0	0	0	0	0	0	0	0	2.06054e-05
k__Bacteria;p__Bacteroidetes;c__[Rhodothermi];o__[Rhodothermales];f__Rhodothermaceae;g__Rubricoccus;s__	0	0	0	0	0	0	0	0.00156916	0	0.000452772	0
k__Bacteria;p__Bacteroidetes;c__[Saprospirae];o__[Saprospirales];f__Chitinophagaceae;Other;Other	0	0	0	0	1.62636e-05	0	0	3.06476e-06	0	0	0
k__Bacteria;p__Chlamydiae;c__Chlamydiia;o__Chlamydiales;f__Criblamydiaceae;Other;Other	0	0	0	0	0	0	0	4.59714e-05	0	0	0
k__Bacteria;p__Chlamydiae;c__Chlamydiia;o__Chlamydiales;f__Parachlamydiaceae;g__Parachlamydia;Other	0	0	0	0	0	0	0	0	0.000427896	1.4845e-05	0
k__Bacteria;p__Chlamydiae;c__Chlamydiia;o__Chlamydiales;f__Parachlamydiaceae;g__Parachlamydia;s__acanthamoebae	0	0.000165742	0	0	0	0	0	0	0	0	0
k__Bacteria;p__Chlamydiae;c__Chlamydiia;o__Chlamydiales;f__Rhabdochlamydiaceae;g__Candidatus Rhabdochlamydia;s__	4.54988e-05	0.000257821	0	0	0.000121977	0	0	0	0	0	0
k__Bacteria;p__Chlamydiae;c__Chlamydiia;o__Chlamydiales;f__Waddliaceae;g__;s__	3.94323e-05	0	0	0	0	0	0	0	0	0	0
k__Bacteria;p__Chloroflexi;c__Anaerolineae;o__A31;f__S47;g__;s__	0	0	0	0	0	0	0	9.50075e-05	0	0	0
k__Bacteria;p__Chloroflexi;c__Anaerolineae;o__Anaerolineales;f__Anaerolinaceae;g__T78;s__	0	0	0	0	0	0	0	0	0	0	4.63621e-05
k__Bacteria;p__Chloroflexi;c__Anaerolineae;o__Ardenscatenales;f__Ardenscatenaceae;g__Ardenscatena;s__	0	0	0	0	0.000325272	0	0	0	0	0.00038597	0
k__Bacteria;p__Chloroflexi;c__Anaerolineae;o__DRC31;f__;g__;s__	0	4.41979e-05	0	0	0	0	0	0	0.000217049	0	0
k__Bacteria;p__Chloroflexi;c__Anaerolineae;o__SBR1031;f__A4b;g__;s__	0	0	0	0	0	0	0	6.12952e-06	0	0	0
k__Bacteria;p__Chloroflexi;c__Anaerolineae;o__SBR1031;f__oc28;g__;s__	0	8.83958e-05	0	0	0	0	0	0	0	0	0
k__Bacteria;p__Chloroflexi;c__Anaerolineae;o__SHA-20;f__;g__;s__	0	0.00048986	0	0	0	0	0	0	0.00104183	0	0
k__Bacteria;p__Chloroflexi;c__Chloroflexi;o__Chloroflexales;f__Chloroflexaceae;Other;Other	9.70641e-05	0	0	0	0	0	0	0	0	0	0
k__Bacteria;p__Chloroflexi;c__Chloroflexi;o__Chloroflexales;f__Chloroflexaceae;g__Chloronema;s__	0	0	0	0	0	0	0	0	0	0.000129894	0
k__Bacteria;p__Chloroflexi;c__TK10;o__AKYG885;f__Dolo_23;g__;s__	0	0	0	0	0	0	0	0	0	0	1.5454e-05
k__Bacteria;p__Chloroflexi;c__TK17;o__mle1-48;f__;g__;s__	0.000230527	0	0	0	0	0	0	0.000603757	0	0	0
k__Bacteria;p__Chloroflexi;c__Thermomicrobia;o__AKYG1722;f__;g__;s__	5.45986e-05	0	0	0	0	0	0	0.000539397	0	0	0
k__Bacteria;p__Chloroflexi;c__Thermomicrobia;o__Ellin6537;f__;g__;s__	2.12328e-05	0	0	0	0	0	0	0	0	0	0
k__Bacteria;p__Cyanobacteria;c__Chloroplast;o__Chlorophyta;f__Trebouxiophyceae;g__;s__	0	0	0	0	0	0	0	0	0	0.000126182	0
k__Bacteria;p__Cyanobacteria;c__Chloroplast;o__Cryptophyta;f__;g__;s__	0	0	0	0	0	0	0	0	0.000861994	0	0
k__Bacteria;p__Cyanobacteria;c__Oscillatoriophycideae;o__Chroococcales;f__Xenococcaceae;g__;s__	0	0	0	0	0	0	0	0.00136382	0	0	0
k__Bacteria;p__Cyanobacteria;c__Oscillatoriophycideae;o__Oscillatoriales;f__Phormidiaceae;g__Phormidium;s__animale	0	0.000688751	0	0	0	0	0	0	0	0	0
k__Bacteria;p__Elusimicrobia;c__Elusimicrobia;o__IIb;f__;g__;s__	0	0	0	0	0	0	0	0	0.000688355	0	0
k__Bacteria;p__Elusimicrobia;c__Endomicrobia;o__;f__;g__;s__	2.4266e-05	2.57821e-05	0	0	0	0	0	0	0	0	0
k__Bacteria;p__FBP;c__;o__;f__;g__;s__	0	0	0	0	0.00049604	0	0	0	0.000204646	0	0
k__Bacteria;p__Firmicutes;c__Bacilli;Other;Other;Other;Other	0	7.36632e-06	0	0	0	0	0	0	1.24028e-05	1.4845e-05	1.03027e-05
k__Bacteria;p__Firmicutes;c__Bacilli;o__Bacillales;f__Bacillaceae;Other;Other	6.06651e-06	0	0	0	0	0	0	0	0	0	0
k__Bacteria;p__Firmicutes;c__Bacilli;o__Bacillales;f__Bacillaceae;g__Anoxybacillus;s__kestanbolensis	6.06651e-06	0	0.000583374	0	0	0	0	4.59714e-05	0	0	0
k__Bacteria;p__Firmicutes;c__Bacilli;o__Bacillales;f__Bacillaceae;g__Bacillus;s__firmus	0	0	0	0	0	0	0	0.00129639	0	0	0.000149389
k__Bacteria;p__Firmicutes;c__Bacilli;o__Bacillales;f__Bacillaceae;g__Bacillus;s__muralis	3.03325e-05	0	0	0	0	0	0	0	0	0	0
k__Bacteria;p__Firmicutes;c__Bacilli;o__Bacillales;f__Bacillaceae;g__Bacillus;s__selenatarsenatis	0	0	0	0	0	0	0	6.12952e-06	0	0	0
k__Bacteria;p__Firmicutes;c__Bacilli;o__Bacillales;f__Bacillaceae;g__Geobacillus;s__	0	0	0	0	0	0	0	0.000202274	0	0	4.12108e-05
k__Bacteria;p__Firmicutes;c__Bacilli;o__Bacillales;f__Bacillaceae;g__Oceanobacillus;Other	3.03325e-06	0	0	0	0	0	0	0	0	0	0
k__Bacteria;p__Firmicutes;c__Bacilli;o__Bacillales;f__Bacillaceae;g__Oceanobacillus;s__	1.81995e-05	0	0	0	0	0	0	0	0	0	0
k__Bacteria;p__Firmicutes;c__Bacilli;o__Bacillales;f__Bacillaceae;g__Virgibacillus;Other	6.06651e-06	0	0	0	0	0	0	0	0	0	0
k__Bacteria;p__Firmicutes;c__Bacilli;o__Bacillales;f__Bacillaceae;g__Virgibacillus;s__	2.72993e-05	0	0	0	0	0	0	0	0	0	0
k__Bacteria;p__Firmicutes;c__Bacilli;o__Bacillales;f__Paenibacillaceae;Other;Other	0	0	6.48193e-05	0	0	0	0	3.98419e-05	0	0	1.03027e-05
k__Bacteria;p__Firmicutes;c__Bacilli;o__Bacillales;f__Paenibacillaceae;g__;s__	3.33658e-05	0	0	0	1.62636e-05	0	0	0	0	0	0
k__Bacteria;p__Firmicutes;c__Bacilli;o__Bacillales;f__Paenibacillaceae;g__Brevibacillus;s__invocatus	0	0	0	0	0	0	0	1.2259e-05	0	0	0
k__Bacteria;p__Firmicutes;c__Bacilli;o__Bacillales;f__Paenibacillaceae;g__Paenibacillus;Other	2.12328e-05	0	0	0	0	0	0	0.00295136	0.000644945	0	0.000159692
k__Bacteria;p__Firmicutes;c__Bacilli;o__Bacillales;f__Paenibacillaceae;g__Paenibacillus;s__lentimorbus	0	0	0	0	0	0	0	6.12952e-06	0	0	0
k__Bacteria;p__Firmicutes;c__Bacilli;o__Bacillales;f__Planococcaceae;g__Rummeliibacillus;s__	0	0	0	0	0	0	0	0	0	0	3.60594e-05
k__Bacteria;p__Firmicutes;c__Bacilli;o__Bacillales;f__Planococcaceae;g__Solibacillus;s__	0	0	0	0	0	0	0	0	0	1.4845e-05	0
k__Bacteria;p__Firmicutes;c__Bacilli;o__Bacillales;f__Staphylococcaceae;g__Jeotgalicoccus;s__psychrophilus	0	1.84158e-05	0	0	0	0	0	0	0	0	0
k__Bacteria;p__Firmicutes;c__Bacilli;o__Bacillales;f__Staphylococcaceae;g__Macrococcus;s__	3.03325e-06	0	0	0	0	0	0	0	0	0	0
k__Bacteria;p__Firmicutes;c__Bacilli;o__Bacillales;f__Staphylococcaceae;g__Macrococcus;s__caseolyticus	2.12328e-05	0	0	0	0	0	0	0	0	0	0
k__Bacteria;p__Firmicutes;c__Bacilli;o__Bacillales;f__Staphylococcaceae;g__Staphylococcus;s__haemolyticus	0	0	0	0	0	0	0	0	0	0	1.03027e-05
k__Bacteria;p__Firmicutes;c__Bacilli;o__Bacillales;f__Staphylococcaceae;g__Staphylococcus;s__sciuri	0	0	0	0	2.43954e-05	0	0	0.00050875	0	0.000734827	0.00224599
k__Bacteria;p__Firmicutes;c__Bacilli;o__Bacillales;f__Thermoactinomycetaceae;Other;Other	0	0	0	0	0	0	0	0	0	0.000449061	0
k__Bacteria;p__Firmicutes;c__Bacilli;o__Bacillales;f__[Exiguobacteraceae];g__Exiguobacterium;s__	0.000169862	0.000979721	0	0	0	0	0	0	0	0	1.03027e-05
k__Bacteria;p__Firmicutes;c__Bacilli;o__Bacillales;f__[Thermicanaceae];g__Thermicanus;s__	3.6399e-05	0.000169425	0.000421326	0	0	0	0	0.0003218	0	0	0
k__Bacteria;p__Firmicutes;c__Bacilli;o__Lactobacillales;Other;Other;Other	3.03325e-06	7.36632e-06	0	0	0	0	0	0	0	0	5.15135e-06
k__Bacteria;p__Firmicutes;c__Bacilli;o__Lactobacillales;f__Aerococcaceae;g__Aerococcus;s__	2.12328e-05	0	0	0	0	0	0	0	0	0	0.000443016
k__Bacteria;p__Firmicutes;c__Bacilli;o__Lactobacillales;f__Carnobacteriaceae;Other;Other	0	0	0	0	0	0	0	3.06476e-06	0	0	0
k__Bacteria;p__Firmicutes;c__Bacilli;o__Lactobacillales;f__Carnobacteriaceae;g__Carnobacterium;Other	0	0	0	0	0.000162636	0	0	0.000784578	0	0	0
k__Bacteria;p__Firmicutes;c__Bacilli;o__Lactobacillales;f__Carnobacteriaceae;g__Carnobacterium;s__	0	0	0	0	0	0	0	6.12952e-06	0	0	0
k__Bacteria;p__Firmicutes;c__Bacilli;o__Lactobacillales;f__Carnobacteriaceae;g__Desemzia;s__	0	0.00154324	0.00116675	0	0	0	0	0.00138834	0	0	0
k__Bacteria;p__Firmicutes;c__Bacilli;o__Lactobacillales;f__Enterococcaceae;Other;Other	0	0.000486177	0	0	0	0	0	0	1.24028e-05	0	2.06054e-05
k__Bacteria;p__Firmicutes;c__Bacilli;o__Lactobacillales;f__Enterococcaceae;g__Enterococcus;Other	0	0	0	0	0	0	0	0	0	0	5.15135e-06
k__Bacteria;p__Firmicutes;c__Bacilli;o__Lactobacillales;f__Enterococcaceae;g__Enterococcus;s__cecorum	1.81995e-05	0.00416565	0.000453735	0	0	0	0	0.000643599	0	0.000196696	2.57567e-05
k__Bacteria;p__Firmicutes;c__Bacilli;o__Lactobacillales;f__Leuconostocaceae;g__Fructobacillus;s__	0	0	0.00090747	0	0	0	0	0	0	0	3.60594e-05
k__Bacteria;p__Firmicutes;c__Bacilli;o__Lactobacillales;f__Leuconostocaceae;g__Leuconostoc;Other	0	0	0	0	0	0	0	0	0	0	1.03027e-05
k__Bacteria;p__Firmicutes;c__Bacilli;o__Lactobacillales;f__Streptococcaceae;Other;Other	0	0	0	0	0	0	0	0	0	0	1.03027e-05
k__Bacteria;p__Firmicutes;c__Bacilli;o__Lactobacillales;f__Streptococcaceae;g__;s__	0	0	0	0	0	0	0	0	0	7.4225e-06	0
k__Bacteria;p__Firmicutes;c__Bacilli;o__Lactobacillales;f__Streptococcaceae;g__Lactococcus;s__	2.72993e-05	0	0	0	0	0	0	0	0.000458903	0	1.03027e-05
k__Bacteria;p__Firmicutes;c__Bacilli;o__Lactobacillales;f__Streptococcaceae;g__Streptococcus;Other	0	0	0	0	0	0	0	0	1.24028e-05	0	0
k__Bacteria;p__Firmicutes;c__Bacilli;o__Lactobacillales;f__Streptococcaceae;g__Streptococcus;s__anginosus	4.24655e-05	0	0.00097229	0	0	0	0	0	1.24028e-05	0.00122842	0.00881911
k__Bacteria;p__Firmicutes;c__Clostridia;o__Clostridiales;f__Caldicoprobacteraceae;g__Caldicoprobacter;s__	0	0.000379365	0	0	0	0	0	0	0	0	0
k__Bacteria;p__Firmicutes;c__Clostridia;o__Clostridiales;f__Christensenellaceae;g__;s__	0	0	0	0	0	0	0	0.000358577	0.00113486	0	0
k__Bacteria;p__Firmicutes;c__Clostridia;o__Clostridiales;f__Clostridiaceae;Other;Other	0	0	0	0	8.1318e-06	0	0	0	0	0	0
k__Bacteria;p__Firmicutes;c__Clostridia;o__Clostridiales;f__Clostridiaceae;g__Caloramator;s__	0	0	0	0	0	0	0	0	0.00205266	0	0
k__Bacteria;p__Firmicutes;c__Clostridia;o__Clostridiales;f__Clostridiaceae;g__Clostridium;s__perfringens	0	7.36632e-06	0	0	0	0	0	0	0	0	0
k__Bacteria;p__Firmicutes;c__Clostridia;o__Clostridiales;f__Clostridiaceae;g__Thermoanaerobacterium;s__saccharolyticum	0	0	0	0	0	0	0	0	0.000861994	0	0
k__Bacteria;p__Firmicutes;c__Clostridia;o__Clostridiales;f__Lachnospiraceae;Other;Other	0	0	3.24097e-05	0	0	0	0	0	0	0	1.03027e-05
k__Bacteria;p__Firmicutes;c__Clostridia;o__Clostridiales;f__Lachnospiraceae;g__Blautia;s__	0	0	0	0	0	0	0	0	0.000210847	0	4.12108e-05
k__Bacteria;p__Firmicutes;c__Clostridia;o__Clostridiales;f__Lachnospiraceae;g__Butyrivibrio;s__	4.85321e-05	0.00020994	0	0	0	0	0	0	0	0	3.60594e-05
k__Bacteria;p__Firmicutes;c__Clostridia;o__Clostridiales;f__Lachnospiraceae;g__Roseburia;s__	0	0	0	0	0	0	0	0	0	0.000163295	0
k__Bacteria;p__Firmicutes;c__Clostridia;o__Clostridiales;f__Lachnospiraceae;g__[Ruminococcus];s__	0	0	0	0	0	0	0	1.2259e-05	0	0	0
k__Bacteria;p__Firmicutes;c__Clostridia;o__Clostridiales;f__Peptococcaceae;g__Dehalobacter_Syntrophobotulus;s__	0	0	0	0	0	0	0	0	0	7.4225e-05	0
k__Bacteria;p__Firmicutes;c__Clostridia;o__Clostridiales;f__Peptococcaceae;g__Peptococcus;s__	1.51663e-05	0	0	0	0	0	0	0	0	0	8.75729e-05
k__Bacteria;p__Firmicutes;c__Clostridia;o__Clostridiales;f__Peptostreptococcaceae;g__[Clostridium];s__bifermentans	0	0	0.00113434	0	0	0	0	0	0	0	0
k__Bacteria;p__Firmicutes;c__Clostridia;o__Clostridiales;f__Ruminococcaceae;g__Faecalibacterium;s__prausnitzii	0	0	0	0	0	0	0	0	0	0	2.06054e-05
k__Bacteria;p__Firmicutes;c__Clostridia;o__Clostridiales;f__Ruminococcaceae;g__Oscillospira;s__	0	0	0	0	0	0	0	0	9.30209e-05	0	0
k__Bacteria;p__Firmicutes;c__Clostridia;o__Clostridiales;f__Veillonellaceae;g__;s__	0	0	0	0	0	0	0	0	0.000465105	0	0
k__Bacteria;p__Firmicutes;c__Clostridia;o__Clostridiales;f__Veillonellaceae;g__Megasphaera;s__	0	0	0.000680603	0	0	0	0	0	0	0	0.00144753
k__Bacteria;p__Firmicutes;c__Clostridia;o__Clostridiales;f__Veillonellaceae;g__Veillonella;Other	0	0	0	0	0	0	0	0	0	0	2.06054e-05
k__Bacteria;p__Firmicutes;c__Clostridia;o__Clostridiales;f__[Mogibacteriaceae];g__;s__	0	0	0	0	0	0	0	0	0	0.000330301	0.000103027
k__Bacteria;p__Firmicutes;c__Clostridia;o__Clostridiales;f__[Mogibacteriaceae];g__Mogibacterium;s__	0	0	0	0	0	0	0	0	0.000124028	0	1.5454e-05
k__Bacteria;p__Firmicutes;c__Clostridia;o__Clostridiales;f__[Tissierellaceae];g__Tissierella_Soehngenia;s__	0	0	0	0	0	0	0	0.0003218	0	0	0
k__Bacteria;p__Firmicutes;c__Clostridia;o__SHA-98;f__;g__;s__	1.81995e-05	0	0	0	0	0	0	0	0	0	0
k__Bacteria;p__Firmicutes;c__Erysipelotrichi;o__Erysipelotrichales;f__Erysipelotrichaceae;g__Bulleidia;Other	0	0	0	0	0	0	0	0	0	0	1.03027e-05
k__Bacteria;p__Firmicutes;c__Erysipelotrichi;o__Erysipelotrichales;f__Erysipelotrichaceae;g__Bulleidia;s__moorei	0	0	0	0	0	0	0	0	0	0	2.06054e-05
k__Bacteria;p__Fusobacteria;c__Fusobacteriia;o__Fusobacteriales;f__;g__;s__	0	0	0	0	0	0	0	0.00095314	0	0	0
k__Bacteria;p__GAL15;c__;o__;f__;g__;s__	0	0	0	0	0	0	0	0.000137914	0	0	0
k__Bacteria;p__Gemmatimonadetes;c__Gemm-5;o__;f__;g__;s__	0	0	0.000194458	0	0	0	0	0	0	0	0
k__Bacteria;p__Gemmatimonadetes;c__Gemmatimonadetes;o__Gemmatimonadales;f__Ellin5301;g__;s__	0	0.000309385	0	0	0	0	0	0	0	0	0
k__Bacteria;p__Gemmatimonadetes;c__Gemmatimonadetes;o__N1423WL;f__;g__;s__	2.12328e-05	0	0	0	0	0	0	0	0	0	0
k__Bacteria;p__Lentisphaerae;c__[Lentisphaeria];o__Victivallales;f__Victivallaceae;g__;s__	0	0	0	0	0	0	0	0	0.00079998	0	0
k__Bacteria;p__MVP-21;c__;o__;f__;g__;s__	2.72993e-05	0	0	0	0	0	0	0	0	0	0
k__Bacteria;p__OP11;c__OP11-3;o__;f__;g__;s__	9.09976e-06	0	0	0	0	0	0	0	0	0	0
k__Bacteria;p__OP3;c__PBS-25;o__;f__;g__;s__	0	0	0	0	0	0	0	0	0.000806182	0	0
k__Bacteria;p__OP3;c__koll11;o__;f__;g__;s__	0	0	0.000129639	0	0	0	0	0	8.68196e-05	0	0
k__Bacteria;p__Planctomycetes;c__OM190;o__CL500-15;f__;g__;s__	0	0	0	0	0	0	0	0	0	0	7.21189e-05
k__Bacteria;p__Planctomycetes;c__Planctomycetia;o__Gemmatales;f__Gemmataceae;g__;s__	1.51663e-05	0.00105707	0	0	0	0	0	4.90361e-05	0	0	0
k__Bacteria;p__Proteobacteria;c__Alphaproteobacteria;o__Caulobacterales;f__;g__;s__	0	0	0	0	0	0	0	0	0	0	1.5454e-05
k__Bacteria;p__Proteobacteria;c__Alphaproteobacteria;o__Caulobacterales;f__Caulobacteraceae;Other;Other	0	0	0.00158807	0	0	0	0	6.12952e-06	0	0	4.12108e-05
k__Bacteria;p__Proteobacteria;c__Alphaproteobacteria;o__Caulobacterales;f__Caulobacteraceae;g__Asticcacaulis;s__	0	0	0	0	0	0	0	0	0	0	0.000587254
k__Bacteria;p__Proteobacteria;c__Alphaproteobacteria;o__Caulobacterales;f__Caulobacteraceae;g__Brevundimonas;Other	0	0	0	0	0	0	0	0	0	0	0.00280748
k__Bacteria;p__Proteobacteria;c__Alphaproteobacteria;o__Rhizobiales;f__Aurantimonadaceae;g__Aurantimonas;s__	0	0	0	0	0	0	0	5.21009e-05	0	0	3.09081e-05
k__Bacteria;p__Proteobacteria;c__Alphaproteobacteria;o__Rhizobiales;f__Bartonellaceae;g__;s__	0	0	0	0	2.43954e-05	0	0	0.000686506	0	0	2.06054e-05
k__Bacteria;p__Proteobacteria;c__Alphaproteobacteria;o__Rhizobiales;f__Beijerinckiaceae;Other;Other	0	0	6.48193e-05	0	0	0	0	0	0	0	1.5454e-05
k__Bacteria;p__Proteobacteria;c__Alphaproteobacteria;o__Rhizobiales;f__Beijerinckiaceae;g__Chelatococcus;Other	0	0	0	0	0	0	0	0	0	0	1.03027e-05
k__Bacteria;p__Proteobacteria;c__Alphaproteobacteria;o__Rhizobiales;f__Brucellaceae;g__;s__	0	0	0	0	0	0	0	0	0	0	1.03027e-05
k__Bacteria;p__Proteobacteria;c__Alphaproteobacteria;o__Rhizobiales;f__Brucellaceae;g__Ochrobactrum;s__intermedium	0	0	0	0	0	0	0	0	0	0	3.60594e-05
k__Bacteria;p__Proteobacteria;c__Alphaproteobacteria;o__Rhizobiales;f__Hyphomicrobiaceae;Other;Other	0	0	0	0	0	0	0	0	0	0	1.03027e-05
k__Bacteria;p__Proteobacteria;c__Alphaproteobacteria;o__Rhizobiales;f__Hyphomicrobiaceae;g__Hyphomicrobium;Other	0	0	0	0	0	0	0	0	1.24028e-05	0	0
k__Bacteria;p__Proteobacteria;c__Alphaproteobacteria;o__Rhizobiales;f__Hyphomicrobiaceae;g__Hyphomicrobium;s__zavarzinii	1.51663e-05	0	0	0	0	0	0	0	0.000638744	0	0
k__Bacteria;p__Proteobacteria;c__Alphaproteobacteria;o__Rhizobiales;f__Hyphomicrobiaceae;g__Pedomicrobium;s__	9.70641e-05	0	0	0	6.50544e-05	0	0	0.000131785	0	0	0
k__Bacteria;p__Proteobacteria;c__Alphaproteobacteria;o__Rhizobiales;f__Methylobacteriaceae;Other;Other	0	0	0	0	0	0	0	0	0	3.71125e-06	0
k__Bacteria;p__Proteobacteria;c__Alphaproteobacteria;o__Rhizobiales;f__Methylocystaceae;g__;s__	3.94323e-05	0	0.0144223	0	0	0	0	0	0.00122168	0.0005938	0.000200903
k__Bacteria;p__Proteobacteria;c__Alphaproteobacteria;o__Rhizobiales;f__Phyllobacteriaceae;g__Aminobacter;s__	0	0	0	0	0	0	0	0	0	0	2.06054e-05
k__Bacteria;p__Proteobacteria;c__Alphaproteobacteria;o__Rhizobiales;f__Phyllobacteriaceae;g__Nitratireductor;Other	0	0	0	0	0	0	0	0	0	0	1.03027e-05
k__Bacteria;p__Proteobacteria;c__Alphaproteobacteria;o__Rhizobiales;f__Phyllobacteriaceae;g__Nitratireductor;s__	0	0	0	0	0	0	0	0	0	0	2.06054e-05
k__Bacteria;p__Proteobacteria;c__Alphaproteobacteria;o__Rhizobiales;f__Rhizobiaceae;g__Kaistia;s__	0	0	0.00093988	0	0	0	0	0	0	0	0.000262719
k__Bacteria;p__Proteobacteria;c__Alphaproteobacteria;o__Rhizobiales;f__Rhizobiaceae;g__Rhizobium;Other	0	0	0	0	0	0	0	0	0	0	1.03027e-05
k__Bacteria;p__Proteobacteria;c__Alphaproteobacteria;o__Rhodobacterales;f__Rhodobacteraceae;g__;s__	5.45986e-05	0	0	0	0.000211427	0	0	0.000468908	0	0	0.000582102
k__Bacteria;p__Proteobacteria;c__Alphaproteobacteria;o__Rhodobacterales;f__Rhodobacteraceae;g__Anaerospora;s__	0	0.000552474	0	0	0	0	0	0	0	0	0
k__Bacteria;p__Proteobacteria;c__Alphaproteobacteria;o__Rhodobacterales;f__Rhodobacteraceae;g__Paracoccus;s__aminovorans	9.09976e-06	0.000276237	0	0	0	0	0	0	0	0.000189274	7.72702e-05
k__Bacteria;p__Proteobacteria;c__Alphaproteobacteria;o__Rhodobacterales;f__Rhodobacteraceae;g__Paracoccus;s__marcusii	0	0	0	0	0	0	0	0	0	0	9.78756e-05
k__Bacteria;p__Proteobacteria;c__Alphaproteobacteria;o__Rhodospirillales;f__Rhodospirillaceae;g__Azospirillum;s__	0	0	0	0	0	0	0	0	0	7.4225e-06	1.03027e-05
k__Bacteria;p__Proteobacteria;c__Alphaproteobacteria;o__Rhodospirillales;f__Rhodospirillaceae;g__Phaeospirillum;s__fulvum	6.06651e-06	0	0	0	0	0	0	0	0	0.000107626	0
k__Bacteria;p__Proteobacteria;c__Alphaproteobacteria;o__Rhodospirillales;f__Rhodospirillaceae;g__Skermanella;s__	0	0.00057089	0	0	0	0	0	0	0	0	0
k__Bacteria;p__Proteobacteria;c__Alphaproteobacteria;o__Rhodospirillales;f__Rhodospirillaceae;g__Telmatospirillum;s__	0	0.000265188	0	0	0	0	0	0	0	0	0
k__Bacteria;p__Proteobacteria;c__Alphaproteobacteria;o__Rickettsiales;f__Rickettsiaceae;g__Wolbachia;s__	0	0	0	0	0	0	0	0	0	0	7.21189e-05
k__Bacteria;p__Proteobacteria;c__Alphaproteobacteria;o__Sphingomonadales;f__;g__;s__	0	0	0	0	0	0	0	0	1.24028e-05	0	0
k__Bacteria;p__Proteobacteria;c__Alphaproteobacteria;o__Sphingomonadales;f__Erythrobacteraceae;Other;Other	0	3.68316e-06	0	0	1.62636e-05	0	0	6.12952e-06	0	0	1.03027e-05
k__Bacteria;p__Proteobacteria;c__Alphaproteobacteria;o__Sphingomonadales;f__Erythrobacteraceae;g__;s__	6.06651e-06	0	0	0	0	0	0	0	0	0	0.000118481
k__Bacteria;p__Proteobacteria;c__Alphaproteobacteria;o__Sphingomonadales;f__Sphingomonadaceae;g__Novosphingobium;Other	4.54988e-05	0	0	0	0	0	0	0	0	0	0
k__Bacteria;p__Proteobacteria;c__Alphaproteobacteria;o__Sphingomonadales;f__Sphingomonadaceae;g__Novosphingobium;s__	8.18978e-05	0	0	0	0	0	0	0	0	0.000141027	0.000206054
k__Bacteria;p__Proteobacteria;c__Alphaproteobacteria;o__Sphingomonadales;f__Sphingomonadaceae;g__Novosphingobium;s__capsulatum	1.81995e-05	0	0	0	0	0	0	0	0	0	0
k__Bacteria;p__Proteobacteria;c__Alphaproteobacteria;o__Sphingomonadales;f__Sphingomonadaceae;g__Sphingomonas;Other	5.15653e-05	3.68316e-06	0	0	0	0	0	1.83886e-05	0	2.22675e-05	0
k__Bacteria;p__Proteobacteria;c__Betaproteobacteria;Other;Other;Other;Other	0	3.68316e-06	0	0	0	0	0	6.12952e-06	0	0	3.60594e-05
k__Bacteria;p__Proteobacteria;c__Betaproteobacteria;o__;f__;g__;s__	9.70641e-05	0	0	0	0	0	0	0	0	0	0
k__Bacteria;p__Proteobacteria;c__Betaproteobacteria;o__ASSO-13;f__;g__;s__	0	0	0	0	0	0	0	0	0.000775175	0	0
k__Bacteria;p__Proteobacteria;c__Betaproteobacteria;o__Burkholderiales;f__;g__;s__	0	0	0.000162048	0	1.62636e-05	0	0	6.12952e-06	0	7.4225e-06	0
k__Bacteria;p__Proteobacteria;c__Betaproteobacteria;o__Burkholderiales;f__Alcaligenaceae;Other;Other	0	0	0	0	0	0	0	6.12952e-06	0	0	0
k__Bacteria;p__Proteobacteria;c__Betaproteobacteria;o__Burkholderiales;f__Alcaligenaceae;g__Alcaligenes;s__faecalis	0	0	0	0	6.50544e-05	0	0	0.000217598	0	0	0
k__Bacteria;p__Proteobacteria;c__Betaproteobacteria;o__Burkholderiales;f__Alcaligenaceae;g__Tetrathiobacter;s__kashmirensis	3.03325e-06	0	0	0	0	0	0	0	0	0	5.66648e-05
k__Bacteria;p__Proteobacteria;c__Betaproteobacteria;o__Burkholderiales;f__Burkholderiaceae;g__Burkholderia;s__tuberum	0	7.36632e-06	0	0	0	0	0	0	0	0	0
k__Bacteria;p__Proteobacteria;c__Betaproteobacteria;o__Burkholderiales;f__Burkholderiaceae;g__Pandoraea;s__	0	0	0	0	0	0	0	0	0	7.4225e-06	0
k__Bacteria;p__Proteobacteria;c__Betaproteobacteria;o__Burkholderiales;f__Burkholderiaceae;g__Salinispora;s__	7.58313e-05	0	0	0	0	0	0	0	0	0	0
k__Bacteria;p__Proteobacteria;c__Betaproteobacteria;o__Burkholderiales;f__Comamonadaceae;g__Acidovorax;Other	0	0.000342534	0	0	0	0	0	0	0	0	0
k__Bacteria;p__Proteobacteria;c__Betaproteobacteria;o__Burkholderiales;f__Comamonadaceae;g__Acidovorax;s__	0	0	0	0	0	0	0	0	0	0	1.03027e-05
k__Bacteria;p__Proteobacteria;c__Betaproteobacteria;o__Burkholderiales;f__Comamonadaceae;g__Acidovorax;s__caeni	6.06651e-06	0	0	0	0	0	0	0	0	0	0
k__Bacteria;p__Proteobacteria;c__Betaproteobacteria;o__Burkholderiales;f__Comamonadaceae;g__Acidovorax;s__facilis	0	0	0	0	0	0	0	0	0	0	2.06054e-05
k__Bacteria;p__Proteobacteria;c__Betaproteobacteria;o__Burkholderiales;f__Comamonadaceae;g__Alicycliphilus;s__	0	0	0	0	0	0	0	0	3.72084e-05	0	0
k__Bacteria;p__Proteobacteria;c__Betaproteobacteria;o__Burkholderiales;f__Comamonadaceae;g__Comamonas;Other	0	0	0	0	0	0	0	0	0.000272861	0	0
k__Bacteria;p__Proteobacteria;c__Betaproteobacteria;o__Burkholderiales;f__Comamonadaceae;g__Curvibacter;s__	0	0	0	0	0	0	0	0	0	3.71125e-06	0
k__Bacteria;p__Proteobacteria;c__Betaproteobacteria;o__Burkholderiales;f__Comamonadaceae;g__Hylemonella;s__	0	0	0	0	0	0	0	6.12952e-06	0	0	0
k__Bacteria;p__Proteobacteria;c__Betaproteobacteria;o__Burkholderiales;f__Comamonadaceae;g__Limnohabitans;s__	0	0	0	0	0	0	0	0.000254375	0	0	1.5454e-05
k__Bacteria;p__Proteobacteria;c__Betaproteobacteria;o__Burkholderiales;f__Comamonadaceae;g__Methylibium;Other	2.72993e-05	0	0	0	0	0	0	0.000140979	0	2.59787e-05	0
k__Bacteria;p__Proteobacteria;c__Betaproteobacteria;o__Burkholderiales;f__Comamonadaceae;g__Methylibium;s__	2.12328e-05	0	0	0	0	0	0	0	0	0	0
k__Bacteria;p__Proteobacteria;c__Betaproteobacteria;o__Burkholderiales;f__Comamonadaceae;g__Mitsuaria;s__chitosanitabida	0	0	0	0	0	0	0	0	0	0	2.06054e-05
k__Bacteria;p__Proteobacteria;c__Betaproteobacteria;o__Burkholderiales;f__Comamonadaceae;g__Rhodoferax;s__	0	0	0	0	0	0	0	0.000153238	0	0	0
k__Bacteria;p__Proteobacteria;c__Betaproteobacteria;o__Burkholderiales;f__Comamonadaceae;g__Simplicispira;s__	0	0	3.24097e-05	0	0	0	0	0	0	4.4535e-05	0
k__Bacteria;p__Proteobacteria;c__Betaproteobacteria;o__Burkholderiales;f__Comamonadaceae;g__Tepidimonas;s__	1.81995e-05	0	0.000777832	0	0	0	0	0	0	0.000285766	2.06054e-05
k__Bacteria;p__Proteobacteria;c__Betaproteobacteria;o__Burkholderiales;f__Oxalobacteraceae;g__Cupriavidus;Other	3.03325e-06	0	0	0	0	0	0	0	0	0	0
k__Bacteria;p__Proteobacteria;c__Betaproteobacteria;o__Burkholderiales;f__Oxalobacteraceae;g__Janthinobacterium;s__	5.15653e-05	0.00102392	0.000291687	0	0	0	0	0	0	0	3.60594e-05
k__Bacteria;p__Proteobacteria;c__Betaproteobacteria;o__IS-44;f__;g__;s__	0	0	0	0	4.0659e-05	0	0	6.12952e-05	0	0	0
k__Bacteria;p__Proteobacteria;c__Betaproteobacteria;o__Methylophilales;f__;g__;s__	6.06651e-06	0	0	0	0	0	0	0	0	0	0
k__Bacteria;p__Proteobacteria;c__Betaproteobacteria;o__Methylophilales;f__Methylophilaceae;Other;Other	0	3.68316e-06	0	0	0	0	0	0.000180821	0	0	5.15135e-06
k__Bacteria;p__Proteobacteria;c__Betaproteobacteria;o__Methylophilales;f__Methylophilaceae;g__;s__	6.06651e-06	0	0.000162048	0	0	0	0	3.06476e-06	0	0	0.00218932
k__Bacteria;p__Proteobacteria;c__Betaproteobacteria;o__Methylophilales;f__Methylophilaceae;g__Methylotenera;s__mobilis	5.76318e-05	0.000379365	0	0	0	0	0	0	0	0	0
k__Bacteria;p__Proteobacteria;c__Betaproteobacteria;o__Neisseriales;f__Neisseriaceae;g__Neisseria;s__subflava	0	3.68316e-06	0	0	0	0	0	0	0	0	1.03027e-05
k__Bacteria;p__Proteobacteria;c__Betaproteobacteria;o__Nitrosomonadales;f__Nitrosomonadaceae;g__;s__	0	0	0	0	0	0	0	0	0	0	0
k__Bacteria;p__Proteobacteria;c__Betaproteobacteria;o__Procabacteriales;f__Procabacteriaceae;g__;s__	0	0	0	0	1.62636e-05	0	0	0	0	0.000196696	0
k__Bacteria;p__Proteobacteria;c__Betaproteobacteria;o__Rhodocyclales;f__Rhodocyclaceae;Other;Other	1.51663e-05	0.000162059	0	0	1.62636e-05	0	0	0	0.000682154	0	4.12108e-05
k__Bacteria;p__Proteobacteria;c__Betaproteobacteria;o__Rhodocyclales;f__Rhodocyclaceae;g__;s__	0.000178962	5.15642e-05	0	0	0	0	0	6.12952e-06	0	7.4225e-06	0.000164843
k__Bacteria;p__Proteobacteria;c__Betaproteobacteria;o__Rhodocyclales;f__Rhodocyclaceae;g__C39;s__	6.97648e-05	0	0	0	0	0	0	0	0	0	0
k__Bacteria;p__Proteobacteria;c__Betaproteobacteria;o__Rhodocyclales;f__Rhodocyclaceae;g__Propionivibrio;s__	0	0	0	0	0	0	0	0	0	0	1.03027e-05
k__Bacteria;p__Proteobacteria;c__Deltaproteobacteria;o__;f__;g__;s__	9.09976e-06	0.000117861	0	0	0	0	0	0	0	0	0
k__Bacteria;p__Proteobacteria;c__Deltaproteobacteria;o__Bdellovibrionales;f__Bacteriovoracaceae;g__Bacteriovorax;s__	0	0	0	0	0	0	0	0	0	0	0.000257567
k__Bacteria;p__Proteobacteria;c__Deltaproteobacteria;o__Desulfobacterales;f__Desulfobulbaceae;g__;s__	0	0	0	0	0	0	0	0	0	0	3.09081e-05
k__Bacteria;p__Proteobacteria;c__Deltaproteobacteria;o__Desulfovibrionales;f__Desulfomicrobiaceae;g__;s__	0	0.000390415	0	0	0	0	0	0	0	0	0
k__Bacteria;p__Proteobacteria;c__Deltaproteobacteria;o__Myxococcales;Other;Other;Other	0	0	0	0	3.25272e-05	0	0	0	0	0	0
k__Bacteria;p__Proteobacteria;c__Deltaproteobacteria;o__Myxococcales;f__Myxococcaceae;g__Myxococcus;s__	0	0	0	0	0	0	0	0	0	0.000192985	0
k__Bacteria;p__Proteobacteria;c__Deltaproteobacteria;o__Myxococcales;f__OM27;g__;s__	0	0	0	0	5.69226e-05	0	0	0	0	0	0
k__Bacteria;p__Proteobacteria;c__Deltaproteobacteria;o__Spirobacillales;f__;g__;s__	0	0.000125227	0	0	0	0	0	0	0	0	1.5454e-05
k__Bacteria;p__Proteobacteria;c__Epsilonproteobacteria;o__Campylobacterales;f__Campylobacteraceae;g__Arcobacter;s__	0	0	0	0	0	0	0	0.000588434	0	0	0
k__Bacteria;p__Proteobacteria;c__Epsilonproteobacteria;o__Campylobacterales;f__Helicobacteraceae;g__Sulfurimonas;s__	0	8.10295e-05	0	0	0	0	0	0	0	0	0
k__Bacteria;p__Proteobacteria;c__Gammaproteobacteria;o__Alteromonadales;f__Alteromonadaceae;g__;s__	0	0	0	0	0	0	0	0	0	6.68025e-05	0
k__Bacteria;p__Proteobacteria;c__Gammaproteobacteria;o__Alteromonadales;f__Alteromonadaceae;g__Alteromonas;s__	0	0.000534058	0	0	0	0	0	0	0	0	0
k__Bacteria;p__Proteobacteria;c__Gammaproteobacteria;o__Alteromonadales;f__Alteromonadaceae;g__Cellvibrio;s__	0	0	0	0	0	0	0	0	0	8.53587e-05	0.00437864
k__Bacteria;p__Proteobacteria;c__Gammaproteobacteria;o__Alteromonadales;f__[Chromatiaceae];g__Rheinheimera;s__	0	0	0	0	0	0	0	0.000199209	0.000514716	0	0
k__Bacteria;p__Proteobacteria;c__Gammaproteobacteria;o__Cardiobacteriales;f__Cardiobacteriaceae;Other;Other	0	0.000265188	0	0	0	0	0	0	0	0	0
k__Bacteria;p__Proteobacteria;c__Gammaproteobacteria;o__Enterobacteriales;f__Enterobacteriaceae;g__Enterobacter;s__cloacae	0	0	0	0	0	0	0	0	0.000440299	2.969e-05	1.03027e-05
k__Bacteria;p__Proteobacteria;c__Gammaproteobacteria;o__Enterobacteriales;f__Enterobacteriaceae;g__Enterobacter;s__hormaechei	0	0	0	0	0	0	0	0	0	0	1.03027e-05
k__Bacteria;p__Proteobacteria;c__Gammaproteobacteria;o__Enterobacteriales;f__Enterobacteriaceae;g__Erwinia;Other	1.2133e-05	0	0	0	0	0	0	0	0	0	6.69675e-05
k__Bacteria;p__Proteobacteria;c__Gammaproteobacteria;o__Enterobacteriales;f__Enterobacteriaceae;g__Erwinia;s__dispersa	0	0	0.000648193	0	2.43954e-05	0	0	0	0	0	0
k__Bacteria;p__Proteobacteria;c__Gammaproteobacteria;o__Enterobacteriales;f__Enterobacteriaceae;g__Pantoea;Other	0	0	0	0	0	0	0	0	0	0	5.15135e-05
k__Bacteria;p__Proteobacteria;c__Gammaproteobacteria;o__Enterobacteriales;f__Enterobacteriaceae;g__Plesiomonas;s__shigelloides	0	0	0	0	0	0	0	0	0	0	1.03027e-05
k__Bacteria;p__Proteobacteria;c__Gammaproteobacteria;o__Enterobacteriales;f__Enterobacteriaceae;g__Serratia;s__rubidaea	0	0	0	0	0	0	0	0	0	0	1.03027e-05
k__Bacteria;p__Proteobacteria;c__Gammaproteobacteria;o__Legionellales;f__Coxiellaceae;g__;s__	0	6.26137e-05	0	0	0.00101648	0	0	0.000606822	2.48056e-05	3.71125e-05	0
k__Bacteria;p__Proteobacteria;c__Gammaproteobacteria;o__Legionellales;f__Coxiellaceae;g__Aquicella;s__	6.06651e-06	0	0	0	0	0	0	0	0	0	0
k__Bacteria;p__Proteobacteria;c__Gammaproteobacteria;o__Legionellales;f__Francisellaceae;g__Francisella;Other	0	0	0	0	0	0	0	9.19428e-06	0	0	0
k__Bacteria;p__Proteobacteria;c__Gammaproteobacteria;o__Oceanospirillales;f__Alcanivoracaceae;g__Alcanivorax;s__	0	0	0	0	1.62636e-05	0	0	0	0	0	1.03027e-05
k__Bacteria;p__Proteobacteria;c__Gammaproteobacteria;o__Oceanospirillales;f__Alcanivoracaceae;g__Alcanivorax;s__dieselolei	0	0	0	0	0	0	0	0	0.000465105	0	0
k__Bacteria;p__Proteobacteria;c__Gammaproteobacteria;o__Oceanospirillales;f__Halomonadaceae;g__;s__	0	0	0	0	0	0	0	0	0	0	3.09081e-05
k__Bacteria;p__Proteobacteria;c__Gammaproteobacteria;o__Oceanospirillales;f__Halomonadaceae;g__Halomonas;Other	0	0	0	0	0	0	0	0	0	0	1.5454e-05
k__Bacteria;p__Proteobacteria;c__Gammaproteobacteria;o__Oceanospirillales;f__Oleiphilaceae;g__;s__	0	0	0	0	0	0	0	0.000168562	0	0	0
k__Bacteria;p__Proteobacteria;c__Gammaproteobacteria;o__Pasteurellales;f__Pasteurellaceae;g__Actinobacillus;s__	0	7.36632e-06	0	0	0	0	0	0	0	0	0
k__Bacteria;p__Proteobacteria;c__Gammaproteobacteria;o__Pasteurellales;f__Pasteurellaceae;g__Actinobacillus;s__parahaemolyticus	3.33658e-05	0	0	0	0	0	0	0	0	0	1.5454e-05
k__Bacteria;p__Proteobacteria;c__Gammaproteobacteria;o__Pasteurellales;f__Pasteurellaceae;g__Aggregatibacter;Other	6.06651e-06	0.00055984	0	0	0	0	0	0	0	0	0
k__Bacteria;p__Proteobacteria;c__Gammaproteobacteria;o__Pasteurellales;f__Pasteurellaceae;g__Haemophilus;s__	0	0.000416197	0	0	0	0	0	0	0	0	2.57567e-05
k__Bacteria;p__Proteobacteria;c__Gammaproteobacteria;o__Pseudomonadales;Other;Other;Other	0	0	0	0	0	0	0	0	0	0	6.18162e-05
k__Bacteria;p__Proteobacteria;c__Gammaproteobacteria;o__Pseudomonadales;f__Moraxellaceae;g__Acinetobacter;Other	0	0	0	0	0	0	0	0	1.24028e-05	0	0.000736643
k__Bacteria;p__Proteobacteria;c__Gammaproteobacteria;o__Pseudomonadales;f__Moraxellaceae;g__Acinetobacter;s__lwoffii	4.24655e-05	0	0	0	0	0	0	3.06476e-06	0	0	0
k__Bacteria;p__Proteobacteria;c__Gammaproteobacteria;o__Pseudomonadales;f__Moraxellaceae;g__Acinetobacter;s__schindleri	9.40309e-05	1.10495e-05	0	0	0	0	0	0	0	7.05137e-05	2.57567e-05
k__Bacteria;p__Proteobacteria;c__Gammaproteobacteria;o__Pseudomonadales;f__Moraxellaceae;g__Alkanindiges;s__	6.36983e-05	0.00502751	0.00495868	0	0	0	0	0	0	0.0010874	0.000705734
k__Bacteria;p__Proteobacteria;c__Gammaproteobacteria;o__Pseudomonadales;f__Moraxellaceae;g__Moraxella;s__	0	0	0	0	0	0	0	0	0	0	3.09081e-05
k__Bacteria;p__Proteobacteria;c__Gammaproteobacteria;o__Pseudomonadales;f__Moraxellaceae;g__Perlucidibaca;s__	0	0	0	0	0.000374063	0	0	0	0	0	0.000103027
k__Bacteria;p__Proteobacteria;c__Gammaproteobacteria;o__Pseudomonadales;f__Moraxellaceae;g__Psychrobacter;s__sanguinis	0	0	0	0	0	0	0	0	0	0	1.03027e-05
k__Bacteria;p__Proteobacteria;c__Gammaproteobacteria;o__Pseudomonadales;f__Pseudomonadaceae;Other;Other	6.06651e-06	7.36632e-06	0	0	0	0	0	1.83886e-05	1.24028e-05	7.4225e-06	1.03027e-05
k__Bacteria;p__Proteobacteria;c__Gammaproteobacteria;o__Pseudomonadales;f__Pseudomonadaceae;g__Pseudomonas;s__balearica	0	0	0	0	0	0	0	0	0.000192243	0	0
k__Bacteria;p__Proteobacteria;c__Gammaproteobacteria;o__Pseudomonadales;f__Pseudomonadaceae;g__Pseudomonas;s__pseudoalcaligenes	0.000339724	0.000541424	0.00281964	0	0	0	0	0	0	0	0
k__Bacteria;p__Proteobacteria;c__Gammaproteobacteria;o__Pseudomonadales;f__Pseudomonadaceae;g__Pseudomonas;s__viridiflava	0	0	0	0	0	0	0	0.000211468	0	7.79362e-05	5.15135e-05
k__Bacteria;p__Proteobacteria;c__Gammaproteobacteria;o__Thiotrichales;f__Piscirickettsiaceae;g__;s__	1.81995e-05	0	0	0	0	0	0	0	0	0.000115049	0
k__Bacteria;p__Proteobacteria;c__Gammaproteobacteria;o__Thiotrichales;f__Thiotrichaceae;g__Thiothrix;s__	0	0	0	0	0	0	0	0	0	0	0
k__Bacteria;p__Proteobacteria;c__Gammaproteobacteria;o__Vibrionales;f__Pseudoalteromonadaceae;Other;Other	0	7.36632e-06	0	0	0	0	0	0	0	0	0
k__Bacteria;p__Proteobacteria;c__Gammaproteobacteria;o__Vibrionales;f__Pseudoalteromonadaceae;g__;s__	0	0.00158008	0	0	0	0	0	0	0	0	0
k__Bacteria;p__Proteobacteria;c__Gammaproteobacteria;o__Xanthomonadales;f__Sinobacteraceae;Other;Other	5.45986e-05	0	0	0	0	0	0	0	0	0	0
k__Bacteria;p__Proteobacteria;c__Gammaproteobacteria;o__Xanthomonadales;f__Sinobacteraceae;g__Hydrocarboniphaga;Other	0.000160762	0	0	0	0	0	0	0	0	0	0
k__Bacteria;p__Proteobacteria;c__Gammaproteobacteria;o__Xanthomonadales;f__Sinobacteraceae;g__Nevskia;s__	3.03325e-06	0	0	0	0	0	0	0	0	0	0
k__Bacteria;p__Proteobacteria;c__Gammaproteobacteria;o__Xanthomonadales;f__Sinobacteraceae;g__Steroidobacter;s__	5.15653e-05	0	0	0	8.1318e-05	0	0	0	0	0	0
k__Bacteria;p__Proteobacteria;c__Gammaproteobacteria;o__Xanthomonadales;f__Xanthomonadaceae;g__Arenimonas;s__	0	0	0.00275482	0	0	0	0	0	0	0	0
k__Bacteria;p__Proteobacteria;c__Gammaproteobacteria;o__Xanthomonadales;f__Xanthomonadaceae;g__Pseudoxanthomonas;Other	0	0	0	0	1.62636e-05	0	0	0	0	0	0
k__Bacteria;p__Proteobacteria;c__Gammaproteobacteria;o__Xanthomonadales;f__Xanthomonadaceae;g__Pseudoxanthomonas;s__	0	0	0	0	0	0	0	0	0	0	1.03027e-05
k__Bacteria;p__Proteobacteria;c__Gammaproteobacteria;o__Xanthomonadales;f__Xanthomonadaceae;g__Thermomonas;Other	0	0	0	0	8.1318e-06	0	0	0	0	0	0
k__Bacteria;p__Proteobacteria;c__Gammaproteobacteria;o__Xanthomonadales;f__Xanthomonadaceae;g__Thermomonas;s__fusca	0	3.68316e-06	0	0	0	0	0	0	0	0	0
k__Bacteria;p__Proteobacteria;c__Gammaproteobacteria;o__Xanthomonadales;f__Xanthomonadaceae;g__Xanthomonas;Other	0	0	0	0	0	0	0	6.12952e-06	0	0	0
k__Bacteria;p__SR1;c__;o__;f__;g__;s__	0	0.000136277	0	0	0	0	0	0	0	0	0.000108178
k__Bacteria;p__TM7;c__TM7-3;o__CW040;f__F16;g__;s__	2.72993e-05	0	0	0	0	0	0	0	0	0.000107626	0.00053574
k__Bacteria;p__TM7;c__TM7-3;o__I025;f__Rs-045;g__;s__	0	7.36632e-06	0.000291687	0	9.75816e-05	0	0	0	0	0	0.00265294
k__Bacteria;p__Tenericutes;c__Mollicutes;o__RF39;f__;g__;s__	6.06651e-06	0	6.48193e-05	0	0	0	0	0	0	1.85562e-05	5.66648e-05
k__Bacteria;p__Verrucomicrobia;c__Opitutae;o__Opitutales;f__Opitutaceae;g__Opitutus;s__	0	0.000305702	0	0	0	0	0	0	0	0.000196696	0
k__Bacteria;p__Verrucomicrobia;c__Verruco-5;o__WCHB1-41;f__RFP12;g__;s__	0	0	0	0	0	0	0	1.53238e-05	0	0	0
k__Bacteria;p__Verrucomicrobia;c__Verrucomicrobiae;o__Verrucomicrobiales;f__Verrucomicrobiaceae;g__Prosthecobacter;s__debontii	0	0	0	0	0.000162636	0	0	0	0	0	0
k__Bacteria;p__Verrucomicrobia;c__[Pedosphaerae];o__[Pedosphaerales];f__;g__;s__	0	0	0	0	1.62636e-05	0	0	0	0	0	0
k__Bacteria;p__Verrucomicrobia;c__[Pedosphaerae];o__[Pedosphaerales];f__Ellin515;g__;s__	0.000124363	0	0	0	0	0	0	0	0	0	0
k__Bacteria;p__Verrucomicrobia;c__[Spartobacteria];o__[Chthoniobacterales];f__[Chthoniobacteraceae];g__;s__	0	0	0	0	0	0	0	0	0	0	3.09081e-05
k__Bacteria;p__Verrucomicrobia;c__[Spartobacteria];o__[Chthoniobacterales];f__[Chthoniobacteraceae];g__Candidatus Xiphinematobacter;s__	0	7.36632e-06	0	0	0	0	0	0	0	0	0
k__Bacteria;p__Verrucomicrobia;c__[Spartobacteria];o__[Chthoniobacterales];f__[Chthoniobacteraceae];g__DA101;s__	2.72993e-05	0	0	0	0	0	0	0	0	0	0
k__Bacteria;p__WS2;c__SHA-109;o__;f__;g__;s__	1.81995e-05	0	0	0	0	0	0	0	0	0	0
