# Supplementary material for: Bacterial microbiome of the chigger mite Leptotrombidium imphalum varies by life stage and infection with the scrub typhus pathogen Orientia tsutsugamushi
Source: PLoS One. 2018 Dec 6;13(12):e0208327. doi: 10.1371/journal.pone.0208327 (PMC6283546; doi:10.1371/journal.pone.0208327)
Supplement: S4 File — (XLSX) [file pone.0208327.s014.xlsx]

## Sheet: otu_table_sorted_L7.txt
#OTU ID	LiMP01	LiMP02	LiMP03	LiMP04	LiMP05	LiMP06	ILiMP06	ILiMP07	ILiMP08	ILiMP09	LiFP01	LiFP02	LiFP03	LiFP04	LiFP05	LiFP06	LiDP01	LiDP02	LiDP03	LiDP04	LiDP05	LiDP06	LiLP01	LiLP02	LiLP03	LiLP04	LiLP05	LiLP06	LiLP07	ILiLP07	ILiLP08	ILiMP01	ILiMP02	ILiMP03	ILiMP04	ILiMP05	ILiFP01	ILiFP02	ILiFP03	ILiFP04	ILiFP05	ILiFP06	ILiFP07	ILiFP08	ILiDP01	ILiDP02	ILiDP03	ILiDP04	ILiDP05
k__Bacteria;p__Bacteroidetes;c__Cytophagia;o__Cytophagales;f__[Amoebophilaceae];Other;Other	0	0.000101201	0.000189075	0	0.000195279	0.00012373	0	0.00189274	0.00024079	0.000183501	9.70607e-05	0.000204091	0	0	0	0	5.20393e-05	0.000104564	0.000122211	8.13206e-05	6.9748e-05	0.000117465	0.000112937	0	0.000233563	0.0100533	0	0	8.24742e-05	0.000209147	0.000121131	7.01328e-05	0.000394568	0.00330998	0.109296	0.000104559	0.63464	0.663465	0.530073	0.516838	0.588185	0.594954	0.552171	0.563041	0.23259	0.330821	0.33138	0.355721	0.285483
k__Bacteria;p__Proteobacteria;c__Alphaproteobacteria;o__Rickettsiales;f__Rickettsiaceae;g__Orientia;s__tsutsugamushi	0	6.74673e-05	0	0	0.000173581	0.000212108	0.00118977	0.000172068	0.000160527	0.000142723	0.000113237	0.000204091	0.000133779	0	0	0	0.000117088	0.000174274	0.000122211	0.000121981	4.64987e-05	0.000140958	0	0.000329989	0.000116782	0.000327317	0.00011542	0	0	0	0	0.000187021	0	0	0.473448	0.000174265	0.3458	0.304038	0.455315	0.476429	0.388193	0.391463	0.418094	0.415132	0.350539	0.492121	0.435296	0.455173	0.308297
k__Bacteria;p__Actinobacteria;c__Actinobacteria;o__Actinomycetales;f__Propionibacteriaceae;g__Propionibacterium;s__acnes	0.00929683	0.00487451	0.0159769	0.0182512	0.0218278	0.00844896	0.00178465	0.00570691	0.00588597	0.000734005	0.0118738	0.074153	0.0156522	0.0141308	0.0408286	0.0105116	0.0160932	0.00819086	0.0396487	0.00782711	0.0499396	0.0293897	0.0739737	0.095301	0.0655728	0.0682222	0.128693	0.1953	0.0816495	0.160485	0.0629277	0.0347391	0.00325519	0.0460319	0.015144	0.0176007	6.87931e-05	0.00764397	0.00179376	0.000132272	0.000292141	0.000416546	0.00149126	0.000346206	0.0341794	0.00680381	0.0149095	0.010231	0.00723331
k__Bacteria;p__Proteobacteria;c__Gammaproteobacteria;o__Xanthomonadales;f__Xanthomonadaceae;g__Luteimonas;s__	0.0791338	0.123027	0.0848191	0.0885657	0.0788709	0.160424	0.0321237	0.138314	0.133184	0.0292175	0.187521	0.026305	0.258528	0.171331	0.0852302	0.0988749	0.103922	0.195779	0.0807989	0.0364113	0.0678648	0.11979	0	0	0	0	0	0	0	0	0.0211374	0.239644	0.219183	0.14995	0.119309	0.119232	0.00142172	0.00244127	0.00143874	0.0010714	0.00156504	0.00052521	0.000271137	0.00136909	0.00378586	0.00254944	0.0014603	0.000965936	0.178786
k__Bacteria;p__Firmicutes;c__Bacilli;o__Bacillales;f__Staphylococcaceae;g__Staphylococcus;Other	0.00546005	0.00450344	0.0128382	0.01996	0.0321342	0.013186	0.00237954	0.00473186	0.00165877	0.000285446	0.011437	0.092884	0.019398	0.0111193	0.0238067	0.00689825	0.00110583	0.0024224	0.0166905	0.00262259	0.0320143	0.0318799	0.00319047	0.0392687	0.022422	0.030347	0.0499192	0.109204	0.0454433	0.0908394	0.0504512	0.0397887	0.00213724	0.0265568	0.0236624	0.00595985	0.000114655	0.00240125	0.000803453	2.64543e-05	2.08672e-05	0	0.000135569	7.86832e-05	0.0284206	0.00544942	0.00728348	0.000808232	0.00303921
k__Bacteria;p__Actinobacteria;c__Actinobacteria;o__Actinomycetales;f__Streptomycetaceae;g__Streptomyces;Other	0.0127647	0.0326542	0.0300251	0.0248318	0.0193326	0.0258595	0.0035693	0.024577	0.0410145	0.0140276	0.0466862	0.0250805	0.12087	0.0516123	0.0262957	0.0143714	0.00684317	0.0228821	0.0162715	0.00398471	0.0183437	0.0197106	0	0	0.00811631	0	0	0	0	0	0	0.0650598	0.0208792	0.0558848	0.0168377	0	0.00128414	0.00216112	0.000579234	0.000290998	0.00083469	0.00213706	0.00438339	0.00237623	0.000319932	9.56038e-05	0.000378597	0.000867371	0.000769932
k__Bacteria;p__Actinobacteria;c__Actinobacteria;o__Actinomycetales;f__Actinosynnemataceae;g__Kibdelosporangium;s__	0	0	0	0	0	0	0	0	0	0	0	0	0	0	0	0	0	0	0	0	0	0	0	0	0	0	0	0	0	0	0	0	0	0	0	0	0	0.001921	0	0.000581995	0.000417345	0.000325992	0.000903791	0.00119598	0	0.000302745	0.000216341	7.88519e-05	0.00243136
Unassigned;Other;Other;Other;Other;Other;Other	0.0132812	0.00915868	0.0189642	0.01018	0.0143421	0.0103226	0.0118977	0.00260969	0.00444123	0.0065041	0.0332595	0.0116105	0.0188629	0.0107487	0.00851098	0.0100189	0.00853444	0.0172357	0.0171968	0.0045133	0.0159723	0.0107833	0.0138348	0.00884372	0.0460703	0.0286636	0.0091759	0.0054259	0.00507216	0.0135248	0.00884259	0.00245465	0.00785848	0.00400277	0.00358673	0.00467029	0.00144466	0.00184096	0.000952933	0.000872993	0.0012729	0.00123153	0.00257581	0.000881251	0.00378586	0.00444558	0.00549867	0.00335121	0.00352548
k__Bacteria;p__Proteobacteria;c__Alphaproteobacteria;o__Rhizobiales;f__Bradyrhizobiaceae;g__Balneimonas;s__	0.0023611	0.00172042	0.00363024	0.00174514	0.00670457	0.00174989	0	0.000372813	0.000882896	0	0.00224857	0.00115652	0.00200669	0	0.00172628	0	0.0041111	0.000888796	0.00364887	0.0137229	0.00290617	0	0.0216557	0	0	0.000140279	0.0125808	0	0	0	0	0	0	0	0.000797051	0.0176356	9.17242e-05	0.00148077	0	0	0	0	9.03791e-05	0	0	0.000175274	0.000198313	0.00193187	0.000101307
k__Bacteria;p__Actinobacteria;c__Actinobacteria;o__Actinomycetales;f__Pseudonocardiaceae;g__Pseudonocardia;s__	0.0111783	0.0267002	0.0219138	0.0129795	0.0216325	0.0246575	0.0208209	0.0433897	0.0142066	0.0104392	0.0625556	0.0177786	0.0282943	0.0319681	0.021157	0.0225836	0.00454043	0.0103693	0.00743741	0.00441165	0.00474286	0.0124513	0	0	0	0	0	0	0	0	0.000666223	0.0244296	0.0275869	0.0197829	0.0112085	0.0041475	0.00110069	0.00132069	0.000784768	0.000674585	0.00162764	0.00193784	0.00144607	0.00289554	0.0017063	0.00441371	0.00358765	0.00305551	0.0015196
k__Bacteria;p__Firmicutes;c__Bacilli;o__Bacillales;f__Staphylococcaceae;g__Staphylococcus;s__	3.68922e-05	0.00283363	0.00387604	0.00218142	4.33952e-05	7.07026e-05	0.00118977	0.000688271	0.00115044	6.11671e-05	0.00257211	0.000362828	0.000401338	0.000602298	0.00072263	0.00082122	2.60196e-05	0.000156846	0.0158351	0.00219566	0.00453362	0.00594371	0.0212886	0.00171595	0.04064	0.018096	0.00323176	0.000294175	0.0108454	0.00690184	0.0128399	0.0148448	0.00309078	0.0084674	0.00124539	0.00181235	6.87931e-05	0.00120062	7.47398e-05	0.000119044	8.3469e-05	0	0.000451896	6.29465e-05	0.0461235	0.00135439	0.000594938	0.00350891	0.00162091
k__Bacteria;p__Actinobacteria;c__Actinobacteria;o__Actinomycetales;f__Corynebacteriaceae;g__Corynebacterium;s__	0.00239799	0.00642626	0.00712814	0.011198	0.0138431	0.00201502	0.00237954	0.00123315	0.00494957	0.000244668	0.00308976	0.0107715	0.0176589	0.00379911	0.0142519	0.00591279	0.00841736	0.00552448	0.0254897	0.0442588	0.0218544	0.008293	0.0893896	0.00706177	0.0490482	0.0553633	0.0673476	0.0490619	0.0308041	0.0420385	0.0215008	0.026931	0.000591852	0.013163	0.0057288	0.0104907	0.000183448	0.000880458	0.000355014	5.29087e-05	0.000438212	3.62214e-05	0.000948981	7.86832e-05	0.0133305	0.0025813	0.0107269	0.00413973	0.00222875
k__Bacteria;p__Firmicutes;c__Clostridia;o__Clostridiales;f__[Tissierellaceae];g__Anaerococcus;s__	0.000811628	0.00263122	0.0077899	0.0267951	0.0243664	0.00194432	0	0.00189274	0.000642106	0.000285446	0.009059	0.0736995	0.0131104	0.0062083	0.0098358	0.00624127	0.0115918	0.00284066	0.00602326	0.00483858	0.00985771	0.0129681	0.0132983	0.0163675	0.0185683	0.0379688	0.108495	0.0431784	0.0349278	0.0937674	0.0316759	0.00455863	0.000920659	0.0137018	0.00463286	0.00320647	0.000137586	0.000880458	0.00108373	0.000119044	0.000187805	7.24428e-05	0.000316327	3.14733e-05	0.0195692	0.00157746	0.00517415	0.011197	0.00470064
k__Bacteria;p__Cyanobacteria;c__Chloroplast;o__Streptophyta;f__;g__;s__	0.00273002	0	0.0689557	0.0282858	0.0636174	0.00318162	0	0	0.00318378	0.000142723	0.0214989	0.00287995	0.00314381	0.000833951	0.0303505	0.00755523	0.0392376	0.00552448	0.0463703	0.0409856	0.0117874	0.0727341	0.00239991	0	0.0336331	0.0134668	0.00940674	0.0183696	0.010268	0.0085053	0.0299194	0	0.000328807	0.00384882	0.000647604	0.00146382	0.00781949	0.000800416	5.60549e-05	0.000634904	0.00699053	0	0	0	0.00138637	0.0099906	0.00156847	0.0295695	0.000850978
k__Bacteria;p__Proteobacteria;c__Alphaproteobacteria;o__Rhizobiales;f__Methylobacteriaceae;g__;s__	0.016786	0.00622386	0.00504831	0.00756226	0.00707342	0.00164384	0	0	0.00438773	0.000367002	0	0.172956	0.0147157	0.00138992	0.00602192	0.000739098	0.0222728	0.00745891	0	0.0152476	0.0131591	0.00535639	0.00245638	0.00217793	0.027502	0.0787899	0	0.0075505	0.00824742	0.0216118	0.00109018	0.00638208	0.000854898	0.00454161	0.000199263	0.14816	0.000252242	0.000600312	0.000242904	0.000105817	4.17345e-05	3.62214e-05	9.03791e-05	0.00018884	0.00175962	0.00092417	0.00122593	0.00311465	0.000567318
k__Bacteria;p__Proteobacteria;c__Betaproteobacteria;o__Burkholderiales;f__Burkholderiaceae;g__Burkholderia;Other	0.00486977	0.00178788	0.00688234	0.00901654	0.00872244	0.00701723	0.0148721	0.0121881	0.0181663	0.0123557	0.0104502	0.00117919	0.00896321	0.00430875	0	0.0129753	0	0	0	0	0	0	0	0	0	0	0	0	0	0	0	0.0588414	0.023411	0.0401817	0.00941516	0	0	0.000600312	7.47398e-05	0	0.000250407	3.62214e-05	0	3.14733e-05	0.000426576	0.0041747	0.00645417	0.0088117	0.00129673
k__Bacteria;p__Firmicutes;c__Bacilli;o__Lactobacillales;f__Streptococcaceae;g__Streptococcus;s__	0.036634	0.0120766	0.0194369	0.0738775	0.0238891	0.0346443	0	0.00384284	0.00869519	0.000326224	0.00637365	0.0286181	0.0349833	0.148814	0.035168	0.0135501	0.0659728	0.0038863	0.0636195	0.00656664	0.0273412	0.0187708	0.0106725	0.0094377	0.0242322	0.0347424	0.142832	0.0974701	0.120165	0.0284439	0.0600206	0.0120395	0.00115082	0.00615811	0.00453323	0.00815558	6.87931e-05	0.00048025	0.00014948	0	0.00022954	0.000470878	0.000903791	9.44198e-05	0.117148	0.0398987	0.0722038	0.00354834	0.0576031
k__Bacteria;p__Actinobacteria;c__Actinobacteria;o__Actinomycetales;f__;g__;s__	0	0.000387937	0	0.000618069	0.00223486	0.000707026	0.00237954	0.000315457	5.35088e-05	0.000367002	0.00108384	0.00106581	0.000936455	0	0.000200731	0.000246366	0	0	0	0.00329349	0.00365014	0	0.00544921	0	0	0	0.00126962	0	0	0	0.000242263	7.01328e-05	0.000526091	0.000461858	0	0	9.17242e-05	0.000400208	7.47398e-05	5.29087e-05	4.17345e-05	0.000325992	0.000180758	0.000220313	0.00122641	0	0	0	0
k__Bacteria;p__Proteobacteria;c__Deltaproteobacteria;o__Myxococcales;f__0319-6G20;g__;s__	0	0	0	0	0	0	0	0	0	0	0	0.00124722	0	0	0	0	0.0225981	0	0	0.0134586	0.00825351	0	0	0.00422386	0	0	0	0	0	0	0	0.000888349	0	0.0013086	0	0	4.58621e-05	0.000360187	0	0	0	3.62214e-05	0	0	0	0	0.000234369	0	0
k__Bacteria;p__Proteobacteria;c__Alphaproteobacteria;o__Sphingomonadales;f__Sphingomonadaceae;g__Sphingomonas;s__	0.0491773	0	0.00145588	0.00494456	0.00247353	3.53513e-05	0	0.000315457	0	0.000183501	0.00506333	0.047077	0.00214047	0	0.0183066	0	0.0816887	0.0134016	8.72936e-05	0.0968326	0.0500093	0.0159752	0	0.0135956	0	0.0408211	0.0224492	0.00156894	0	0.00969046	0.00466356	0.00465214	6.57614e-05	0.00515742	0.000647604	0.0200404	0	0.000320166	3.73699e-05	0	0	3.62214e-05	0	0	0.00202623	0.000286811	0.00100959	0.00216843	0.000101307
k__Bacteria;p__Proteobacteria;c__Betaproteobacteria;o__Burkholderiales;f__Oxalobacteraceae;g__Ralstonia;s__	0.0301778	0.0331602	0.030876	0.0392292	0.0229344	0.0401944	0.00118977	0.00659593	0.0302057	0.00303796	0.0211754	0.030659	0.0782609	0.0544848	0.045044	0.00878706	0.037117	0.0571618	0.0667796	0.0472676	0.0696782	0.127708	0.237168	0.404699	0.266904	0.236603	0.0796976	0.0587697	0.103299	0.123118	0.0313125	0.0137694	0.00917371	0.0126241	0.00802032	6.97058e-05	0.000206379	0.000320166	0.000205534	0.000105817	0.000187805	0.000217328	0.00103936	0.000283259	0.00186627	0.00710655	0.00795053	0.0124192	0.00196535
k__Bacteria;p__Bacteroidetes;c__Cytophagia;o__Cytophagales;f__[Amoebophilaceae];g__Candidatus Cardinium;s__	0	0	0	0	0	0	0	0	0	0	0	0	0	0	0	0	0	0	0	0	0	0	0	0	0	0	0	0	0	0	0	0	0	0	0.000149447	0	0.000160517	0.000280146	9.34248e-05	0.000105817	0.000146071	3.62214e-05	0.000361517	0.000157366	0.000159966	3.18679e-05	7.21137e-05	0.000118278	0.000121568
k__Bacteria;p__Actinobacteria;c__Actinobacteria;o__Actinomycetales;f__Mycobacteriaceae;g__Mycobacterium;s__	0.0247547	0.0434489	0.0349033	0.0408289	0.0349115	0.035316	0.0475907	0.0354746	0.0669128	0.0354769	0.0368992	0.0376888	0.0165217	0.0132042	0.00822996	0.220087	0.052963	0.170126	0.0480115	0.0225055	0.0905794	0.120378	0.0311141	0.0168295	0.0154735	0.0043954	0.0121191	0	0	0.00383436	0.000726788	0.0810501	0.0637885	0.122931	0.0297898	0.00195176	0.000573276	0.000240125	0.000168165	0.000132272	0.00292141	0.00153941	0.00207872	0.000613729	0.00122641	0.00653293	0.000721137	0	0.00701043
k__Bacteria;p__Actinobacteria;c__Actinobacteria;o__Actinomycetales;f__Nocardioidaceae;g__;s__	0.0159005	0.0567062	0.0375314	0.0231231	0.0326549	0.0320813	0.0035693	0.0019501	0.00620703	0.0198589	0.00436773	0	0.00167224	0.00152891	0.00333213	0.00213517	0	0	0	0	0	0.00190293	0	0	0	0.00261854	0	0.000457606	0	0	0.00109018	0.000163643	0.00683918	0.00346394	9.96314e-05	0	0	0.000240125	7.47398e-05	6.61358e-05	0.000250407	0	9.03791e-05	0.000267523	0.000426576	0.000876368	0	0	0
k__Bacteria;p__Actinobacteria;c__Actinobacteria;o__Actinomycetales;f__Pseudonocardiaceae;g__Amycolatopsis;s__	0.0122851	0.00413237	0.00582352	0.00508998	0.00264711	0.00586832	0.0113028	0.00292515	0.00717018	0.00305835	0.0052251	0.0361241	0.0207358	0.00542068	0.0163395	0.00114971	0.00359071	0.00803402	0.00363141	0.000670895	0.00139496	0.00787013	0.00138348	0	0	0	0	0	0	0	0.0207135	0.0162708	0.00427449	0.0143176	0.0034871	0.0120591	0	0.000200104	0.000840823	0.000158726	0.000125203	0.000144886	0.000271137	0.000267523	0.000426576	0.00129065	0.000901421	0.000611102	0.000992807
k__Bacteria;p__Firmicutes;c__Bacilli;o__Bacillales;f__Staphylococcaceae;g__Staphylococcus;s__epidermidis	0	6.74673e-05	3.7815e-05	0	0	0	0	0	5.35088e-05	0	0	0.000204091	0.000200669	9.26612e-05	0	0	0.00373382	0	0	0	0	4.69859e-05	0	0	0.000175172	0.00205742	0	0.000163431	0.000329897	0.000139431	0	7.01328e-05	0	0	4.98157e-05	0.00083647	4.58621e-05	0.000200104	0	0	0.000104336	0	0	7.86832e-05	0.000159966	3.18679e-05	9.01421e-05	1.9713e-05	0.000101307
k__Bacteria;p__Proteobacteria;c__Gammaproteobacteria;o__Xanthomonadales;f__Xanthomonadaceae;g__;s__	0.0341253	0.0524727	0.0589915	0.0437739	0.0643118	0.0487494	0.0166568	0.0591626	0.0464457	0.0596583	0.0169533	0.0283913	0.110635	0.0305782	0.0396644	0.0389258	0.0262018	0.0314738	0.0411502	0.013113	0.0305729	0.0396796	5.64685e-05	0.00699578	0	0	0	0	0	0	0.0139301	0.0554283	0.151744	0.0836733	0.0189798	0.0514778	0.000298104	0.000200104	0.000205534	0.000119044	0.000250407	7.24428e-05	0.000271137	0.000535045	0.000373254	0.00092417	0.000486767	0.00175446	0.0059771
k__Bacteria;p__Acidobacteria;c__[Chloracidobacteria];o__RB41;f__Ellin6075;g__;s__	0.0565926	0.139387	0.112367	0.0774768	0.112437	0.0966505	0.0113028	0.0880413	0.0184338	0.0216735	0.0322241	0.00276657	0	0	0.00152555	0.0104295	0	0.00329377	0	6.09905e-05	0.00406863	0.00451064	0	0.000131996	0	0	0	0	0	0	0.0272546	0.0113615	0.0203531	0.0174736	0.00288931	0.0174613	0.000321035	0.000160083	0.000504494	0.000119044	0.00129377	0.000380325	0.000813412	0.000173103	0.00111976	0.000366481	0.000504796	0.00191216	0
k__Bacteria;p__Actinobacteria;c__Acidimicrobiia;o__Acidimicrobiales;f__;g__;s__	0.00103298	0.0113514	0.0037626	0.00698055	0.00496876	0.00383562	0	0.000917694	0.000963159	0.00179423	0.00232946	0	0.00180602	0	0	0.000656976	0.00111884	0.00451369	0.00104752	0	0	0	0	0	0	0	0	0	0	0	0	0	0.00240029	0.00338696	0.0015941	0	0	0.000160083	0	0	0	0	0	0	0.000213288	0.00310712	0.00068508	0.00429743	0.00228954
k__Bacteria;p__Actinobacteria;c__Actinobacteria;o__Actinomycetales;f__Micrococcaceae;g__Rothia;s__mucilaginosa	0	0	0.00334663	0.00210871	0	0	0.00237954	0	0	4.0778e-05	0	0.00170076	0	0.0994255	0.00124453	0.00114971	0.00252391	0.00683153	0.00256643	0	0	0	0	0	0.0482308	0	0	0.00558933	0.00787629	0.00334635	0.00448186	0	0	0.000769764	0.00124539	0.00261397	0	0.000160083	9.34248e-05	0	0	0	0	0	0.00202623	0.00135439	0.000360568	0.000551963	0.00200588
k__Bacteria;p__Actinobacteria;c__Actinobacteria;o__Actinomycetales;f__Streptomycetaceae;g__Streptomyces;s__	0.00859588	0.0289266	0.0159958	0.0180694	0.0119337	0.0205745	0.000594884	0.0104101	0.0116114	0.00313991	0.000145591	0.0236519	0	0.00639362	0.00698543	0	0.00144409	0.0109095	0	0.00268358	0.00320841	0.000164451	0	0	0	0	0	0	0	0	0.000666223	0.0261128	0.0120014	0.016242	0.0128524	0.00132441	0.000298104	0.000160083	0.00018685	0	0.00022954	0.000380325	0.000768223	0.000173103	0	3.18679e-05	0.000594938	0	0
k__Bacteria;p__Firmicutes;c__Bacilli;o__Bacillales;f__Paenibacillaceae;g__Paenibacillus;s__	0	0.000455404	0	0	0	0	0	0	0	0.00020389	0	0.00158737	0	0.000602298	0.00293067	0	0.0131009	0.0101253	0.00247914	0.0205945	0.0162048	0	0	0	0	0.00790237	0	0	0	0	0	0	0	0.00215534	0	0.00487941	0	0.000160083	0	0	0	0	0	0	0	0	0	0	0
k__Bacteria;p__Proteobacteria;c__Alphaproteobacteria;o__Sphingomonadales;f__Sphingomonadaceae;g__Sphingomonas;s__echinoides	0	0	0	0.00716233	0	0.00129032	0	0	0	0	0	0	0	0	0.0128468	0.000492732	0	0	0	0	0	0	0	0	0	0.00706069	0	0	0	0	0	0	0	0	0	0	0	0.000160083	0	0	0	0	0	0	0	0	0	0	0
k__Bacteria;p__Proteobacteria;c__Betaproteobacteria;o__Burkholderiales;f__Burkholderiaceae;g__;s__	0	0	0	0	0	0	0	0	0	0	0	0	0	9.26612e-05	0	0	0	0	0	0	0	0	0	0	0	0	0	0	0	0	0	0	6.57614e-05	0	4.98157e-05	0	4.58621e-05	0.000160083	1.8685e-05	0	0	9.05535e-05	0	3.14733e-05	0	1.5934e-05	3.60568e-05	3.9426e-05	0
k__Bacteria;p__Actinobacteria;c__Actinobacteria;o__Actinomycetales;f__Dermacoccaceae;g__Dermacoccus;s__	0	0.000472271	0	0	0	0	0.0136823	0.0136794	0.00139123	0.00271174	0.00210298	0.000317475	0.00294314	0	0	0.00394186	0	0	0.00405042	0	0	0	5.64685e-05	0	0	0	0	0.00215729	0.000494845	0.00460123	0.000605657	0	0.0010193	0.00107767	0	0	0	0.000120062	0	0	0	0	0	0	0	0.00023901	0	0	0
k__Bacteria;p__Actinobacteria;c__Actinobacteria;o__Actinomycetales;f__Micromonosporaceae;g__Dactylosporangium;s__	0	0.00369383	0.00122899	0	0.000238674	0	0	0	0	0	0.000420596	0	0	0	0.00176643	0	0	0	0	0	0	0	0	0	0	0	0	0	0	0	0	0	0	0	0	0	0	0.000120062	0	0	0	0	0	3.14733e-05	0	0	0	0	0
k__Bacteria;p__Firmicutes;c__Clostridia;o__Clostridiales;f__[Tissierellaceae];g__Peptoniphilus;s__	0	0	0.000794116	0.00447191	0.00290748	0	0	0.00120447	0.000401316	0	0.00145591	0.0280512	0.00294314	0.000463306	0.0204344	0.0014782	7.80589e-05	0.00360747	0.00403296	0	0	0	0	0.0145195	0.0401144	0.0168334	0.00017313	0.0238282	0.0248247	0.00306748	0.0116286	0.00360015	0.000328807	0.00384882	0.0015941	0	0	0.000120062	0	0	6.26017e-05	3.62214e-05	0	0	0.00415911	0.000462085	0.00198313	0	6.07841e-05
k__Bacteria;p__Proteobacteria;c__Alphaproteobacteria;o__Rickettsiales;f__Rickettsiaceae;g__;s__	0	0	0	0	0	0	0	0	0	0	0	0	0	0	0	0	0	0	0	0	0	0	0	0	0	0	0	0	0	0	0	0	0	0	0	0	2.2931e-05	0.000120062	9.34248e-05	0.000158726	0.000146071	7.24428e-05	0	7.86832e-05	0	3.18679e-05	5.40852e-05	7.88519e-05	4.05227e-05
k__Bacteria;p__Proteobacteria;c__Gammaproteobacteria;o__Enterobacteriales;f__Enterobacteriaceae;g__Serratia;s__marcescens	0	0	0.000850839	0	0	0	0	0	0	0	0	0.000385505	0	0	0	0	0	0	0	0	0	0	0	0	0	0	0	0	0	0	0	0	0	0	0	0	0	0.000120062	7.47398e-05	0	0	0	0	0	0	0	0	0	0
k__Bacteria;p__Proteobacteria;c__Gammaproteobacteria;o__Pseudomonadales;f__Pseudomonadaceae;g__Pseudomonas;Other	0	0.000607206	0	0	0	0	0	0	0	0	0	0.0019502	0	0	0.00164599	0.00041061	0.00426722	8.71369e-05	0.000890394	0.0221192	0.0100437	0	0.00307753	0.00574182	0	0.00360049	0.00265466	0	0.000701031	0.00244004	0	0	0	0	0	0.252997	0	0.000120062	3.73699e-05	0	0	0	0	0	0	4.78019e-05	0	5.91389e-05	0.000162091
k__Bacteria;p__Actinobacteria;c__Actinobacteria;o__Actinomycetales;f__Micrococcaceae;g__Arthrobacter;s__	0	0.000775874	0.000737393	0	0	0.00150243	0	0	5.35088e-05	0.000305835	3.23536e-05	4.53535e-05	0.000133779	0	0.00236862	0	5.20393e-05	0	0.003806	0	4.64987e-05	0	0	0	0	0	0	0	0	0	0.000726788	0.00067795	0	0	0	0	0	8.00416e-05	0	0	0	0	0	0	0.000479898	0.000143406	9.01421e-05	0	0
k__Bacteria;p__Actinobacteria;c__Actinobacteria;o__Actinomycetales;f__Nocardiaceae;g__Rhodococcus;Other	0	0	0	0.000472641	0	0	0	0	0	0	0	0.000929747	0	0	0	0	0.00111884	0	0	0.00530617	0.00146471	0	0	0	0	0.0126251	0	0	0	0.00271891	0	0	0	0	0	0.00167294	6.87931e-05	8.00416e-05	7.47398e-05	2.64543e-05	0.000146071	0	0	0	0	0.000111538	0	0.0010645	0
k__Bacteria;p__Bacteroidetes;c__Bacteroidia;o__Bacteroidales;f__Porphyromonadaceae;g__Porphyromonas;s__	0.000405814	0	0	0.00818033	0.0122809	0.00171454	0.00118977	0.000602237	0	0	0	0.0054651	0.00100334	0.00115827	0	0.000164244	0.00611462	0	0	0	0	0	0	0	0	0	0	0.00774662	0	0.00745956	0.00157471	0	0	0	0	0	0	8.00416e-05	0	0	0	0	0	0	0.000479898	0.000143406	0	0.00039426	0.000283659
k__Bacteria;p__Bacteroidetes;c__Cytophagia;o__Cytophagales;f__[Amoebophilaceae];g__;s__	0	0	0	0	0	0	0	0	0	0	0	0	0	0	0	0	0	0	0	0	0	0	0	0	0	0	0	0	0	0	0	0	0	0	0	0	4.58621e-05	8.00416e-05	0.00018685	0.000119044	8.3469e-05	0	0	7.86832e-05	0	3.18679e-05	7.21137e-05	3.9426e-05	0.000121568
k__Bacteria;p__Firmicutes;c__Bacilli;o__Bacillales;f__Paenibacillaceae;g__Brevibacillus;s__reuszeri	0	0	0.0012479	0	0.000802812	0.000335837	0	0	0	0	0	0.00455803	0.00334448	0	0.000802923	0	0.0440643	0.00625643	0.00282831	0.0452549	0.0198549	0	0	0	0	0	0	0	0	0	0.00139301	0	0	0	0.000896682	0.00149868	0	8.00416e-05	0	0	0	0	0	0	0	0	0	0	0
k__Bacteria;p__Firmicutes;c__Bacilli;o__Bacillales;f__Staphylococcaceae;g__Jeotgalicoccus;s__	0	0	0	0	0	0	0	0	0	0	0	0	0	0	0	0.000164244	0	0	0	0	0	0	0	0	0	0	0	0	0	0	0	0	0	0	0	0	0	8.00416e-05	0	0	0	0	0	0	0	0	0	0	0
k__Bacteria;p__Firmicutes;c__Clostridia;o__Clostridiales;f__Lachnospiraceae;g__Oribacterium;s__	0	0	0	0	0	0	0	0.000516203	0	0	0	0	0	0	0	0	0	0	0	0	0	0	0	0	0	0	0	0	0	0.0022309	0.000363394	0	0	0	0	0	0	8.00416e-05	0	0	0	0	9.03791e-05	0	0	0.000493953	0	0	0
k__Bacteria;p__Firmicutes;c__Clostridia;o__Clostridiales;f__Veillonellaceae;g__Veillonella;s__parvula	0.00505423	0.00173728	0	0.00443556	0.000238674	0	0	0	0	0	0.00253975	0	0	0.000694959	0	0	0.00169128	0	0.00288069	0	0	0	5.64685e-05	0	0	0	0	0.00477218	0	0.00522867	0.000787354	0.00100524	0	0	0	0	0	8.00416e-05	0	0	0	0	0	0	0.000586542	7.96698e-05	0.000558881	0	0.000486273
k__Bacteria;p__GN02;c__GKS2-174;o__;f__;g__;s__	0	0	0	0	0	0	0	0	0	0	0	0	0	0	0	0	0	0	0	0	0	0	0	0	0	0	0	0	0	0.0031372	0	0	0	0	0	0	0	8.00416e-05	0	0	0	0	0	0	0	0	0	0	0
k__Bacteria;p__Proteobacteria;c__Alphaproteobacteria;o__Caulobacterales;f__Caulobacteraceae;g__Phenylobacterium;s__	7.37844e-05	0	0	0	0	0	0	0	0	0	0	0.0026305	0	0	0	0.00041061	0.00202953	0.00237012	0	0.00325283	0.01016	4.69859e-05	0	0	0	0	0.00034626	0	0	0	0	0	0	0.00215534	0	0.0104559	0	8.00416e-05	0	0	0	0	0	0	0.00026661	0	0	0	0.000121568
k__Bacteria;p__Proteobacteria;c__Alphaproteobacteria;o__Rhodospirillales;f__Acetobacteraceae;g__Roseococcus;s__	0	0	0	0	0	0	0	0	0	0	0	0	0	0	0.000802923	0	0	0	0	0	0.00211569	0.00138608	0	0	0	0	0	0	0	0	0	0.000444174	0	0	0	0.00219573	0	8.00416e-05	0	2.64543e-05	0	0	0	0	0.000106644	0	0	0	0
k__Bacteria;p__Proteobacteria;c__Alphaproteobacteria;o__Rhodospirillales;f__Rhodospirillaceae;g__;s__	0.00372611	0.032047	0.0175084	0.0174877	0.0142987	0.0155192	0.00178465	0.000258102	0.0130294	0.015618	0.00829869	0	0	0.000463306	0	0.0117435	0	0.00176016	0	0.00264292	0	0.00227881	0	0	0	0	0	0	0	0	0.0017564	0	0.0112781	0.00330998	0.000597788	0.00474	4.58621e-05	8.00416e-05	0.00011211	0	0.000166938	0.000108664	0	6.29465e-05	0.000586542	0.000175274	0	0.000354834	0.000182352
k__Bacteria;p__Proteobacteria;c__Alphaproteobacteria;o__Sphingomonadales;f__Sphingomonadaceae;g__Sphingomonas;s__yabuuchiae	0.027042	0	0	0	0	0	0	0	0	0	0	0.0111796	0	0.00111193	0.00244891	0	0.0275028	0	0.00443451	0.0401927	0.0140891	0	0	0	0	0.00453568	0	0.00800811	0	0.00327663	0	0	0.000295926	0.00246324	0	0.0110135	4.58621e-05	8.00416e-05	0	0	0	0	0	0	0	4.78019e-05	0	0.0016756	0
k__Bacteria;p__Proteobacteria;c__Deltaproteobacteria;o__Myxococcales;f__;g__;s__	0	0.00678046	0.000340335	0.00163607	0.00175751	0.00224481	0	0	0.00438773	0.0162093	0	0.00324278	0	0	0	0	0.0166656	0.00775518	0.00307273	0.0312475	0.0121594	0	0	0	0	0	0	0	0	0	0.00205923	0	0.00217012	0	0	0	0	8.00416e-05	0	0	0	5.43321e-05	0	3.14733e-05	0.000426576	0	0	0	0
k__Bacteria;p__Proteobacteria;c__Gammaproteobacteria;o__Pseudomonadales;f__Moraxellaceae;g__Acinetobacter;s__	0.17225	0	0.000907561	0.00189057	0.00433952	0.00113124	0	0.00014339	0	0.000101945	0.00158532	0	0.00120401	0	0.0067044	0.00246366	0.000520393	0.00697095	0.01374	0	0.00367339	0	0	0.0215153	0	0.000467596	0.00992613	0.00490292	0.0761649	0.00257948	0.00623827	0	6.57614e-05	0.0029251	9.96314e-05	0	0	8.00416e-05	0.000130795	0	0	0.000144886	9.03791e-05	0	0.000106644	0.00264504	0.000360568	0.000236556	0.000162091
k__Bacteria;p__Actinobacteria;c__Actinobacteria;o__Actinomycetales;f__Streptomycetaceae;g__;s__	0.0228363	0.0343071	0.0311596	0.0169787	0.0302248	0.0256297	0.0475907	0.00587898	0.00232763	0.000611671	0.0512642	0.000476212	0.00214047	0.00523536	0.0207957	0.0298924	0.00188642	0.0117809	0.000925312	0.00313084	0.00458012	0.00335949	0	0	0	0	0	0	0	0	0	0.0121563	0.00230165	0.00338696	0.00269005	0	9.17242e-05	4.00208e-05	0	0.000158726	0.000709486	1.81107e-05	0.00379592	0.00597992	0	0.000207142	0.000540852	0.000591389	0
k__Archaea;p__Crenarchaeota;c__Thaumarchaeota;o__Nitrososphaerales;f__Nitrososphaeraceae;g__Candidatus Nitrososphaera;s__SCA1145	0	0	0	0	0	0	0	0	0	0	0	0	0	0	0	0.000164244	0	0	0	0	0	0	0	0	0	0	0	0	0	0	0	0	0	0	0	0	0	0	0	0	0	0	0	0	0	0	0	0	0
k__Archaea;p__Euryarchaeota;c__Methanobacteria;o__Methanobacteriales;f__Methanobacteriaceae;g__Methanobrevibacter;s__	0	0	0	0	0	0	0	0	0	0	0	0	0	0	0	0	0	0	0	0	0	0	0	0	0.00151816	0	0	0	0	0	0	0	0	0	0	0	0	0	0	0	0	0	0	0	0	0	0	0	0
k__Archaea;p__Euryarchaeota;c__Methanomicrobia;o__Methanosarcinales;f__Methanosaetaceae;g__Methanosaeta;s__	0	0	0	0	0	0	0	0	0	0	0	0	0	0	0	0	0	0	0	0	0	0	0.00909142	0	0	0	0	0	0	0	0	0	0	0	0	0	0	0	0	0	0	0	0	0	0	0	0	0	0
k__Archaea;p__[Parvarchaeota];c__[Parvarchaea];o__YLA114;f__;g__;s__	0	0	0	0	0	0	0	0	0	0	0	0	0	0	0.00248906	0	0	0	0	0	0	0	0	0	0	0	0	0	0	0	0	0	0	0	0	0	0	0	0	0	0	0	0	0	0	0	0	0	0
k__Bacteria;Other;Other;Other;Other;Other;Other	0	0	0	0	0	1.76757e-05	0	0	0	0	0	0	0	9.26612e-05	0	0	1.30098e-05	0	0	0	0	0	0	0	0	0	0	0	0	0	0	0	0	0	0	0	0	0	0	0	0	0	0	0	0	0	0	0	0
k__Bacteria;p__AD3;c__ABS-6;o__;f__;g__;s__	0	0	0	0	0	0	0	0	0	0	0	0	0	0	0	0	0	0	0	0	0	0	0	0	0	0	0	0	0	0	0	0	0	0	0	0	0.000206379	0	0	0	0	0	0	0	0	0	0	0	0
k__Bacteria;p__AD3;c__JG37-AG-4;o__;f__;g__;s__	0	0	0	0	0	0	0	0	0	0	0	0	0	0	0.000802923	0	0	0	0	0	0	0	0	0	0	0	0	0	0	0	0	0	0	0	0	0	0	0	0	0	0	0	0	0	0	0	0	0	0
k__Bacteria;p__Acidobacteria;c__Acidobacteria-6;o__CCU21;f__;g__;s__	0	0	0	0	0	0	0	0	0	0	0	0	0	0	0	0	0	0	0	0	0	0	0.00121407	0	0	0	0	0	0	0	0	0	0	0	0	0	0	0	0	0	0	0	0	0	0	0	0	0	0
k__Bacteria;p__Acidobacteria;c__Acidobacteria-6;o__iii1-15;f__;g__;s__	0	0	0	0	0	0	0	0	0	0.000611671	0	0.000566919	0	0	0.00124453	0.000246366	0	0	0	0	0	0	0	0	0	0	0	0	0	0	0	0	0.000263045	0	0.00124539	0	0.000298104	0	0	0	0	0	0	0	0	0.000207142	0.000162256	0	0
k__Bacteria;p__Acidobacteria;c__Acidobacteria-6;o__iii1-15;f__mb2424;g__;s__	0	0	0	0	0	0	0	0	0	0	0	0	0	0	0	0.000328488	0	0	0	0	0	0	0	0	0	0	0	0	0	0	0	0	0	0	0	0	0	0	0	0	0	0	0	0	0	0	0	0	0
k__Bacteria;p__Acidobacteria;c__Acidobacteriia;o__Acidobacteriales;f__Acidobacteriaceae;g__Terriglobus;s__	0	0	0	0	0	0	0	0	0	0	0	0	0	0	0	0	0	0	0	0	0	0	0	0	0	0	0	0	0	0	0	0	0	0	0	0	0	0	0	0	0	0	0	0	0	0	0	0	0
k__Bacteria;p__Acidobacteria;c__Acidobacteriia;o__Acidobacteriales;f__Koribacteraceae;g__Candidatus Koribacter;s__	0	0	0	0	0	0	0	0	0	0	0	0	0	0	0	0.000164244	0	0	0	0	0	0	0	0	0	0	0	0	0	0	0	0	0	0	0	0	0	0	0	0	0	0	0	0	0	0	0	0	0
k__Bacteria;p__Acidobacteria;c__DA052;o__Ellin6513;f__;g__;s__	0	0	0	0	0	0	0	0	0	0	0	0	0.0026087	0	0	0	0	0	0	0	0	0	0	0	0	0	0	0	0	0	0	0	0	0	0	0	0	0	0	0	0	0	0	0	0	0	0	0	0
k__Bacteria;p__Acidobacteria;c__Solibacteres;o__Solibacterales;f__;g__;s__	0	0	0	0	0	0	0	0	0	0	0	0	0	0	0	0	2.60196e-05	0	0	0	0	0	0	0	0	0	0	0	0	0	0	0	0	0	0	0	0	0	0	0	0	0	0	0	0.000586542	0	0	0	0
k__Bacteria;p__Acidobacteria;c__Solibacteres;o__Solibacterales;f__PAUC26f;g__;s__	0	0	0	0	0	0	0	0	0	0.000163112	0	0	0	0	0	0	0	0	0	0	0	0	0	0	0	0	0	0	0	0	0	0	0	0	0	0	0	0	0	0	0	0	0	0	0	0	0	0	0
k__Bacteria;p__Acidobacteria;c__Solibacteres;o__Solibacterales;f__Solibacteraceae;g__Candidatus Solibacter;s__	0	0	0	0	0	0	0	0	0	0	0	0	0	0	0	0	0	0	0	0.000731886	0	0	0	0	0	0	0	0	0	0	0	0	0	0	0	0	0	0	0	0	0	0	0	0	0	0	0	0	0
k__Bacteria;p__Acidobacteria;c__Sva0725;o__Sva0725;f__;g__;s__	0	0.000219269	0	0	0.00121507	0.00174989	0	0	0.000187281	0.00106023	0	0	0	0	0	0	0	0	0	0	0	0	0	0	0	0	0	0	0	0	0	0	0.00049321	0	0	0	0	0	3.73699e-05	0	0	0	0	0	0	0.000621425	0.000667051	0	0
k__Bacteria;p__Acidobacteria;c__[Chloracidobacteria];o__DS-100;f__;g__;s__	0	0	0	0	0	0	0	0	0	0	0	0	0	0	0	0.000164244	0	0	0	0	0	0	0	0	0	0	0	0	0	0	0	0	0	0	0	0	0	0	0	0	0	0	0	0	0	0	0	0	0
k__Bacteria;p__Acidobacteria;c__iii1-8;o__DS-18;f__;g__;s__	0	0	0	0	0	0	0	0	0	0	0	0	0	0	0	0	0	0	0	0	0	0	0	0	0.00373701	0	0	0	0	0	0	0	0	0	0	0	0.000183448	0	0	0	0	0	0	0	0	0	0	0	0
k__Bacteria;p__Actinobacteria;c__Acidimicrobiia;o__Acidimicrobiales;f__AKIW874;g__;s__	0	0	0	0	0	0	0	0	0	0	0	0	0	0	0	0	0	0	0	0	0	0	0	0	0	0	0	0	0	0	0	0	0	0	0	0	0	0	0	0	0	0	0	0	0	0	0	0	0
k__Bacteria;p__Actinobacteria;c__Acidimicrobiia;o__Acidimicrobiales;f__C111;g__;s__	0.00225042	0.00286736	0.000510503	0	0	0.00235086	0	0.000372813	0.00278246	0.00935856	0	4.53535e-05	0	0.000833951	0	0.000492732	0	0.00193444	0	0.000365943	0	0	0.012903	0.00659979	0	0	0	0	0	0	0	0	0.00144675	0.00100069	0	0	0	0	0	0	0	0	0	0	0	0	0	0	0
k__Bacteria;p__Actinobacteria;c__Acidimicrobiia;o__Acidimicrobiales;f__EB1017;g__;s__	0	0	0	0	0	0	0	0	0	0	0	0	0	0	0	0	0	0	0	0	0	0	0	0	0	0	0	0	0	0	0	0	0	0	0	0	0	0	0	0	0	0	0	6.29465e-05	0.000106644	0	0	0	0
k__Bacteria;p__Actinobacteria;c__Acidimicrobiia;o__Acidimicrobiales;f__Iamiaceae;g__Iamia;s__	0.00531248	0.00121441	0.00389495	0.00207235	0.00622722	0.00189129	0	0.00126183	0.00144474	0.00106023	0.00449714	0	0.00816054	0.005606	0.000923361	0.00254578	0	0.00243983	0	0	0	0.0049805	0	0	0	0	0	0	0	0	0	0.00642884	0.0010193	0.00523439	0.00069742	0.000418235	0	0	3.73699e-05	0	0	0	0	0	0.00111976	0.000812632	0.0010817	0.00163618	0.00139803
k__Bacteria;p__Actinobacteria;c__Acidimicrobiia;o__Acidimicrobiales;f__JdFBGBact;g__;s__	0	0	0	0	0	0	0	0	0	6.11671e-05	0	0	0	0	0	0	0	0	0	0	0	0	0	0	0	0	0	0	0	0	0	0	0	0	0	0	0	0	0	0	0	0	0	0	0	0	0	0	0
k__Bacteria;p__Actinobacteria;c__Actinobacteria;o__Actinomycetales;Other;Other;Other	0.000368922	0.000590339	0.000207983	0.000545355	8.67905e-05	0.000247459	0	5.73559e-05	0.000321053	0.000183501	0.000145591	4.53535e-05	0.000133779	0	0	0.000328488	0	3.48547e-05	0	4.06603e-05	9.29973e-05	0.000117465	0	0	0	0	0	0	0	0	0	4.67552e-05	0.000197284	0.000153953	0	0.000348529	0	0	0	0	0	0	0	0	0	0	5.40852e-05	0	4.05227e-05
k__Bacteria;p__Actinobacteria;c__Actinobacteria;o__Actinomycetales;f__Actinomycetaceae;g__;s__	0	0	0	0	0	0	0	0	0	0	0	0	0	0.00199222	0	0.000328488	0	0	0	0	0	0	0	0	0	0.00257178	0	0.000326861	0	0.000418293	0	0	0	0	0	0	0	0	0	0	0	0	0	0	0.000159966	0	0.000234369	0	0
k__Bacteria;p__Actinobacteria;c__Actinobacteria;o__Actinomycetales;f__Actinomycetaceae;g__Actinomyces;s__	0.00564451	0.00107948	0.000718486	0.00407199	0.001866	0.00286346	0	0.00154861	0.00267544	4.0778e-05	0	0.00281192	0.00214047	0.00282617	0.00654382	0.00468096	0.00483965	0.0014639	0.00446943	0	0.00425463	0.0010102	0.00502569	0	0.0164662	0.00710745	0.00369344	0.0099039	0.012866	0.0310931	0.00654109	0.0031326	0	0.00146255	0.000797051	0	4.58621e-05	0	0	0	0	7.24428e-05	0.000180758	0	0.0132238	0.000669227	0.00472344	0.000965936	0.00257319
k__Bacteria;p__Actinobacteria;c__Actinobacteria;o__Actinomycetales;f__Actinomycetaceae;g__N09;s__	0	0	0	0	0	0	0	0	0	0	0	0	0	0	0	0	0	0	0	0.000670895	0	0	0	0	0	0	0	0	0	0	0	0	0	0	0	0	0	0	0	0	0	0	0	0	0	0	0	0	0
k__Bacteria;p__Actinobacteria;c__Actinobacteria;o__Actinomycetales;f__Actinomycetaceae;g__Varibaculum;s__	0	0	0	0	0	0	0	0	0	0	0	0	0	0	0	0	0	0	0	0	0	0	0	0	0	0	0	0	0	0	0	0	0	0	0	0	0	0	0	0	0	0	0	0	0	0	0	0.000315408	0
k__Bacteria;p__Actinobacteria;c__Actinobacteria;o__Actinomycetales;f__Actinospicaceae;g__;s__	0	0	0	0	0	0	0	0	0	0	0	0	0	0	0	0	0	0	0	0	0	0	0	0	0	0	0	0	0	0	0	0	0	0	0	0	0	0	0	0	0	0	0	0	0	0	0	0	0.000162091
k__Bacteria;p__Actinobacteria;c__Actinobacteria;o__Actinomycetales;f__Actinosynnemataceae;Other;Other	0	8.43341e-05	5.67226e-05	0	0	0	0	5.73559e-05	0	0	0	0	0	0	0	0.000164244	0	3.48547e-05	0	0.000406603	0	0	0	0	0	0	0	0	0	0	0	0	0	0	0	0	0	0	0	0	0	0	0	3.14733e-05	0	0	0	0	0
k__Bacteria;p__Actinobacteria;c__Actinobacteria;o__Actinomycetales;f__Actinosynnemataceae;g__;s__	0.00243489	0.000674673	0.00162605	0.001527	0.00522913	0.00272205	0	8.60338e-05	0.000856141	0.000754394	0.00213533	0.0113837	0.00528428	0	0.000883215	0	0	0.00115021	0	0.000569245	0.0017437	0	0	0	0	0	0	0	0	0	0.00145358	0.000935104	0.000558971	0.000153953	4.98157e-05	0	4.58621e-05	0	5.60549e-05	0	0	0.000162996	0.000135569	9.44198e-05	0.000479898	0.000748897	0	0.00264154	0.00295816
k__Bacteria;p__Actinobacteria;c__Actinobacteria;o__Actinomycetales;f__Actinosynnemataceae;g__Lentzea;Other	0	0	7.56301e-05	0	0	7.07026e-05	0	0	0	0	3.23536e-05	9.07071e-05	0.000200669	0	0.0405074	0.000164244	0	0	0	0.000121981	0	0	0	0	0	0	0	0	0	0	0	0	0	0	0	0	0	0	0	7.9363e-05	0	0	0	0	0	0	0	0	0
k__Bacteria;p__Actinobacteria;c__Actinobacteria;o__Actinomycetales;f__Brevibacteriaceae;g__Brevibacterium;s__	0	0	0	0	0	0	0	0	0	0	0	0	0	0	0	0	0	0	0	0	0	0	0	0	0	0	0	0	0.00301031	0	0	0	0	0	0	0	0	0	0	0	0	0	0	0	0.00026661	0.000127472	0	0	0
k__Bacteria;p__Actinobacteria;c__Actinobacteria;o__Actinomycetales;f__Brevibacteriaceae;g__Brevibacterium;s__aureum	0	0	0	0	0	0	0	0	0	6.11671e-05	0	0	0	0	0	0	0	0	0	0	0	0	0	0	0	0	0	0	0	0	0	0	0	0	0	0	0	0	0	0	0	0	0	0	0	0	0	0	0
k__Bacteria;p__Actinobacteria;c__Actinobacteria;o__Actinomycetales;f__Cellulomonadaceae;Other;Other	0	0	0	0	0	1.76757e-05	0	0	5.35088e-05	0	0	0	0	0	0	0	0	0	3.49174e-05	0	0	0	0	0	0	0	0	0	0	0	0	4.67552e-05	0	0	0	0	0	0	0	0	0	0	0	0	0	0	0	0	0
k__Bacteria;p__Actinobacteria;c__Actinobacteria;o__Actinomycetales;f__Cellulomonadaceae;g__;s__	0	0	0	0	0	0	0	0	0	0	3.23536e-05	0	0	0	0	0	0	0	0	0	0	0	0	0	0	0	0	0	0	0	0	0	0	0	0	0	0	0	0	0	0	0	0	0	0	0	0	0	0
k__Bacteria;p__Actinobacteria;c__Actinobacteria;o__Actinomycetales;f__Cellulomonadaceae;g__Actinotalea;s__	0	0	0	0	0	0	0	0	0	0	0	0	0	0	0	0	0	0	0	0.00111816	0	0	0	0	0	0	0	0	0	0	0	0	0	0	0	0	0	0	0	0	0	0	0	0	0	0	0	0	0
k__Bacteria;p__Actinobacteria;c__Actinobacteria;o__Actinomycetales;f__Cellulomonadaceae;g__Cellulomonas;Other	0	0	0	0	0	0	0	0	0	0	0	0	0	0	0	0	0	0	0	0	0	4.69859e-05	0	0	0	0	0	0	0	0	0	0	0	0	0	0	0	0	0	0	0	0	0	0	0	0	0	0	0
k__Bacteria;p__Actinobacteria;c__Actinobacteria;o__Actinomycetales;f__Cellulomonadaceae;g__Cellulomonas;s__	0	0	0	0	0	0	0	2.86779e-05	0	4.0778e-05	0	0.00077101	0	0.000185322	0	0	0	3.48547e-05	0	0	0	0	0	0	0	0	0	0	0	0	0	0	0	0	0	0	0	0	0	0	0	0	0	0	0	7.96698e-05	0	0	0
k__Bacteria;p__Actinobacteria;c__Actinobacteria;o__Actinomycetales;f__Cellulomonadaceae;g__Oerskovia;Other	0	0	0	0	0	0	0	0	0	0	0.000663248	0	0	0.000880282	0	0	0	0	0	0	0	0	0	0	0	0	0	0	0	0	0	0	0	0	0	0	0	0	0	0	0	0	0	0	0	0	0	0	0
k__Bacteria;p__Actinobacteria;c__Actinobacteria;o__Actinomycetales;f__Corynebacteriaceae;g__Corynebacterium;s__durum	0.000922305	0	0	0.00112707	0	0.00093681	0	0.000430169	0.00168553	0	0	0.00129258	0	0	0.0010438	0.000739098	0	0	0.00293306	0	0	0	0	0	0	0	0.0102724	0.00375891	0.000536082	0.0022309	0.000666223	0.000864971	0	0.000153953	0.000597788	0	0	0	0	0	0	0.000126775	0.000135569	7.86832e-05	0.00303935	0	0.000991563	0.000985649	0.00044575
k__Bacteria;p__Actinobacteria;c__Actinobacteria;o__Actinomycetales;f__Dermabacteraceae;Other;Other	0	0	0.0015126	0	0	0	0	0.000372813	0	0	0	6.80303e-05	0.00153846	0.00180689	0	0.00041061	0	0	0	0	0	0	0	0	0	0	0	0	0	0	0	0	0.000558971	0	0.000398525	0	0	0	0	0	0	0	0	0	0	0	0	0	0
k__Bacteria;p__Actinobacteria;c__Actinobacteria;o__Actinomycetales;f__Dermabacteraceae;g__;s__	0	0	0	0	0	0	0	0	0	0	0	0	0	0	0	0	0	0	0	0	0	0	0	0	0	0	0	0	0	0	0	0	6.57614e-05	0	0	0	0	0	0	0	0	0	0	0	0	0	0	0	0
k__Bacteria;p__Actinobacteria;c__Actinobacteria;o__Actinomycetales;f__Dermabacteraceae;g__Brachybacterium;s__	0	0	0	0	0	0	0	2.86779e-05	0	0	0	0	0	0	0	0	0	0	0	0	0	0	0	0	0	0	0	0	0	0	0	0	0	0	0	0	0	0	0	0	0	0	0	0	0	0	0	0	0
k__Bacteria;p__Actinobacteria;c__Actinobacteria;o__Actinomycetales;f__Dermabacteraceae;g__Brachybacterium;s__conglomeratum	0	0	0	0	0	0	0	0	0	0	0	0	0	0	0	0	0	0	0	0.00231764	0	0	0	0	0	0	0	0	0	0	0	0	0	0	0	0	0	0	0	0	0	0	0	0	0	9.56038e-05	0.00144227	0	0
k__Bacteria;p__Actinobacteria;c__Actinobacteria;o__Actinomycetales;f__Dermabacteraceae;g__Dermabacter;s__	0	0	0	0	0	0	0	0	0	0	0	0	0.00474916	0	0	0	0	0	0	0	0	0	0	0	0	0	0	0	0.00206186	0	0	0	0	0	0	0	0	0	0	0	0	0	0	0	0	0	0	0	0
k__Bacteria;p__Actinobacteria;c__Actinobacteria;o__Actinomycetales;f__Dietziaceae;g__Dietzia;s__	0	0	0	0	0	0	0	0	0	4.0778e-05	0	0	0	0	0	0	0	0	0	0	0	0	0	0	0	0	0	0	0	0	0	0	0	0	0	0	0	0	0	0	0	0	0	0	0	0	0	0	0
k__Bacteria;p__Actinobacteria;c__Actinobacteria;o__Actinomycetales;f__Frankiaceae;Other;Other	0	0	0	0	0	0	0	5.73559e-05	0	0	0	0	0	0	0	0	0	0	0	0	0	0	0	0	0	0	0	0	0	0	0	0	0	0	0	0	0	0	0	0	0	0	0	0	0	0	0	0	0
k__Bacteria;p__Actinobacteria;c__Actinobacteria;o__Actinomycetales;f__Frankiaceae;g__;s__	0	0	0	0	0	0	0	0.116949	0.00112369	0.000265057	0	0	0	0	0.00188687	0	0	0	0	0.000447264	0	0	0	0	0	0	0	0	0.00164948	0	0	0.000561062	6.57614e-05	0.00238627	0.000597788	0	0	0	0	0	0	0	0	0	0.00053322	0	0	0	0
k__Bacteria;p__Actinobacteria;c__Actinobacteria;o__Actinomycetales;f__Geodermatophilaceae;g__;s__	0	0	0	0	0	0	0	0	0	0	0	0	0	0	0	0	0	0	0	0	0.00116247	0	0	0	0	0	0	0	0	0	0	0	0	0	0	0	0	0	0	0	0	0	0	0	0	0	0	0	0
k__Bacteria;p__Actinobacteria;c__Actinobacteria;o__Actinomycetales;f__Geodermatophilaceae;g__Geodermatophilus;Other	0	0	0	0	0	0	0	0	0	0	0	0	0	0	0	0	0	0	0	0	0	0	0	0	0	0	0	0	0	0	0	0	0	0	0	0	0	0	0	0	0	0	0	0	0	0	0	0	0
k__Bacteria;p__Actinobacteria;c__Actinobacteria;o__Actinomycetales;f__Geodermatophilaceae;g__Geodermatophilus;s__	0	0	0	0	0	0	0	0	0	8.15561e-05	0	0	0	0	0	0	0	0	0	0	0	0	0	0	0	0	0	0	0	0	0	0	0	0	0	0	0	0	0	0	0	0	0	0	0	0.000143406	0	0	0
k__Bacteria;p__Actinobacteria;c__Actinobacteria;o__Actinomycetales;f__Geodermatophilaceae;g__Modestobacter;s__	0	0	0	0	0	0	0	0	0	0	0	0.000634949	0	0	0	0	0	0	0	0	0	0	0	0	0	0	0	0	0	0	0	0	0	0	0	0	0	0	0	0	0	0	0	0	0	0	0	0	0
k__Bacteria;p__Actinobacteria;c__Actinobacteria;o__Actinomycetales;f__Gordoniaceae;g__Gordonia;s__	0.00457463	0.00170355	0.00272268	0.00181785	0.00234334	0.00395935	0.00178465	0.00725552	0.0195842	0.00654488	0.00148826	0.00172343	0.000133779	0.00426242	0.00654382	0.00919767	0.00118389	0.0227427	0.0138971	0.00160608	0.00427788	0.023258	0	0	0	0	0	0	0	0	0	0.017089	0.0214711	0.0221692	0.0124041	0.0259306	0	0	9.34248e-05	5.29087e-05	0	0	0	0	0	0.000717029	0	0	0.000243136
k__Bacteria;p__Actinobacteria;c__Actinobacteria;o__Actinomycetales;f__Intrasporangiaceae;Other;Other	0	0	0	0	0	0	0	0	0	0	0	0	0	0	0	0	0	0	0	0	0	0	0	0	0	0	0	0	0	0	0	0	0	0	0	0	0	0	0	0	0	0	0	0	0	0	0	0	0
k__Bacteria;p__Actinobacteria;c__Actinobacteria;o__Actinomycetales;f__Intrasporangiaceae;g__;s__	0	0	0	0	0	0	0	0	0	0	0	0	0	0	0	0.000328488	0	0	0	0	0	0	0	0	0	0	0	0	0	0	0	0	0	0	0	0	0	0	0	0	0	0	0	0	0	0	0	0	0
k__Bacteria;p__Actinobacteria;c__Actinobacteria;o__Actinomycetales;f__Kineosporiaceae;Other;Other	0	0	0	0	0	0	0	0	0	0	0	0	0	0	0	0	0	0	0	0	0	0	0	0	0	0	0	0	0	0	0	0	0	0	0	0	0	0	0	0	0	0	0	0	0	0	0	0	0
k__Bacteria;p__Actinobacteria;c__Actinobacteria;o__Actinomycetales;f__Microbacteriaceae;Other;Other	0	0	3.7815e-05	0	0	0	0	0	0.000107018	0.000122334	0	0	0	0	0	0	0	1.74274e-05	0	4.06603e-05	0	0	0.0020611	0	0	0	0.00138504	6.53723e-05	0	0	0	0	0	0	0	0	0	0	0	0	0	0	0	0	0	0	0.00010817	0	0
k__Bacteria;p__Actinobacteria;c__Actinobacteria;o__Actinomycetales;f__Microbacteriaceae;g__;s__	0	0	0	0	0	0	0	0	0	0	0	0.000612273	0	0	0	0.000164244	0	0.000209128	0	0.0161421	0	0	0	0	0	0	0	0	0	0.0013246	0.000242263	0.00172994	0	0.000384882	0	0	0	0	0	0	0	0	0	0	0.000639863	0	0	0	0
k__Bacteria;p__Actinobacteria;c__Actinobacteria;o__Actinomycetales;f__Microbacteriaceae;g__Agrococcus;s__	0	0	0	0	0	0	0	0	0	0	0	0	0	0	0	0	0	0	0	0	0	0	0	0	0	0	0	0	0	0	0	0	0	0	0	0	0	0	0	0	0	0	0	0	0	0	0	0	0
k__Bacteria;p__Actinobacteria;c__Actinobacteria;o__Actinomycetales;f__Microbacteriaceae;g__Agrococcus;s__jenensis	0	0	0	0	0	0	0	0	0	4.0778e-05	0	0	0	0	0	0	0	0	0	0	0	0	0	0	0	0	0	0	0	0	0	0	0	0	0	0	0	0	0	0	0	0	0	0	0	0	0	0	0
k__Bacteria;p__Actinobacteria;c__Actinobacteria;o__Actinomycetales;f__Microbacteriaceae;g__Agromyces;s__	0	0	0	0	0	0	0	0	0	0	0	0	0	0	0	0	0.00288818	0	0	0.00154509	0	0	0	0	0	0	0	0	0	0	0	0	0	0	0	0	0	0	0	0	0	0	0	0	0	0	0	0	0
k__Bacteria;p__Actinobacteria;c__Actinobacteria;o__Actinomycetales;f__Microbacteriaceae;g__Cryocola;s__	0	0	0	0	0	0	0	0	0	0	0	0	0	0	0	0	0	0	0	0	0	0	0	0	0.00356184	0	0	0	0	0	0	0	0	0	0	0	0	0	0	0	0	0	0	0	0	0	0	0	0
k__Bacteria;p__Actinobacteria;c__Actinobacteria;o__Actinomycetales;f__Microbacteriaceae;g__Curtobacterium;s__	0	0	0	0	0	0	0	0	0	0	0	0	0	0	0	0	0	0	0	0	0.0015577	0	0	0	0	0	0	0	0	0	0	0	0	0	0	0	0	0	0	0	0	0	0	0	0	0	0	0	0
k__Bacteria;p__Actinobacteria;c__Actinobacteria;o__Actinomycetales;f__Microbacteriaceae;g__Leucobacter;s__	0.00619789	0	0	0	0	0	0	0	0.000428071	2.0389e-05	0	0	0.00521739	0	0	0.00041061	0	0.00155104	0	0	0.000976472	0	0	0	0	0	0	0	0	0	0	0.0011455	0.000263045	0	0	0.00320647	0	0	0	0	0	0	0	0	0	0.000143406	0	0	0
k__Bacteria;p__Actinobacteria;c__Actinobacteria;o__Actinomycetales;f__Microbacteriaceae;g__Microbacterium;Other	7.37844e-05	0	0.000132353	0	0	0	0	0	0	8.15561e-05	0	0	0	0	0	0.000164244	0	0	0	0	0	0	0	0	0	0	0	0	0.00107216	0	0	0	6.57614e-05	0	0	0	0	0	0	0	0	0	0	0	0	0	0	0	0
k__Bacteria;p__Actinobacteria;c__Actinobacteria;o__Actinomycetales;f__Microbacteriaceae;g__Microbacterium;s__	0.000258245	3.37336e-05	0.000113445	0	0.000238674	0.000795404	0.00178465	0.00384284	0.00267544	0.0104596	0.00045295	0.000793687	0	0.000370645	0	0.000492732	0.000481363	0.00245726	0.000558679	0.00311051	0.00172045	0.00234929	0	0	0	0.00448892	0	0	0.000371134	0	0.000363394	0.000327286	0.00286062	0.0016165	9.96314e-05	0.000557647	0	0	0	0	0	0	0	0	0	6.37359e-05	0.000144227	5.91389e-05	0
k__Bacteria;p__Actinobacteria;c__Actinobacteria;o__Actinomycetales;f__Microbacteriaceae;g__Microbacterium;s__chocolatum	0	0	0	0	0	0	0	0	0	0	0	0	0	0	0	0	0	0	0	0	0	0	0	0	0	0	0	0	0	0	0	0	0	0	0	0	0	0	0	0	0	0	0	0	0	0	0	0	0
k__Bacteria;p__Actinobacteria;c__Actinobacteria;o__Actinomycetales;f__Microbacteriaceae;g__Salinibacterium;s__	0	0	0	0	0	0	0	0	0	0	0	0	0	0	0	0	0	0	0	0.00126047	0	0	0	0	0	0	0	0	0	0.000488009	0	0	0	0	0	0	0	0	0	0	0	0	0	0	0	0	0	0	0
k__Bacteria;p__Actinobacteria;c__Actinobacteria;o__Actinomycetales;f__Micrococcaceae;Other;Other	0	0	0	7.27141e-05	0	3.53513e-05	0	0	0	0	0	0	0	0	0	0	0	0	0	0	0	0	0	0	0	0	0	0	0	0	0	0	0	0	0	0	0	0	0	0	0	0	0	0	0	0	0	0	0
k__Bacteria;p__Actinobacteria;c__Actinobacteria;o__Actinomycetales;f__Micrococcaceae;g__;s__	0	0	5.67226e-05	0	0	0	0.00118977	0	5.35088e-05	0	0	0	0	0	0.00297081	0.000903342	0	0	0.00457418	0	0	0	0	0	0	0	0	0.00156894	0.00284536	0	0	0	0	0.000230929	0	0	0	0	0	0	0	0	0	4.72099e-05	0.00026661	0	0	0	0
k__Bacteria;p__Actinobacteria;c__Actinobacteria;o__Actinomycetales;f__Micrococcaceae;g__Arthrobacter;s__psychrolactophilus	0	0	0	0	0	0	0	0	0	0	0	0	0	0	0	0	0	0	0.00132686	0	0	0	0	0	0	0.00486299	0	0	0	0	0	0	0	0	0	0	0	0	0	0	0	0	0	0	0	0	0	0	0
k__Bacteria;p__Actinobacteria;c__Actinobacteria;o__Actinomycetales;f__Micrococcaceae;g__Kocuria;Other	0	0	0	0	0	0	0	0	0	0	0	0	0	0	0	8.2122e-05	0	0	1.74587e-05	0	0	0	0	0	0	0	0	0	0	0	0	0	0	0	0	0	0	0	0	0	0	0	0	0	0	0	0	0	0
k__Bacteria;p__Actinobacteria;c__Actinobacteria;o__Actinomycetales;f__Micrococcaceae;g__Kocuria;s__palustris	0	0	0	0	0	0	0	0	0	0	0	0	0	0	0	0	0	0	0	0	0	0	0	0	0	0	0	0	0	0	0	0	0	0	0	0	0	0	0	0	0	0	0	0	0	0.000143406	0	0	0
k__Bacteria;p__Actinobacteria;c__Actinobacteria;o__Actinomycetales;f__Micrococcaceae;g__Kocuria;s__rhizophila	0	0	0	0	0.00407915	0	0	0	0.000428071	0	0.000307359	0	0	0	0	0	0	0	0	0	0	0	0	0.00593981	0.0250496	0	0	0.00487024	0.0204536	0	0.000666223	0.00107537	0	0.00084674	0.000249078	0	0	0	0.000130795	0	0	0	0.000135569	0	0.000319932	0	0	0.000630815	0.000324182
k__Bacteria;p__Actinobacteria;c__Actinobacteria;o__Actinomycetales;f__Micrococcaceae;g__Micrococcus;Other	0	0	0	0	0	0	0	0	0	0	0	0	0	0	0.00188687	0	0	0	0	0	0	0	0	0	0	0	0	0	4.12371e-05	6.97156e-05	0	0	0	0	0	0	0	0	0	0	0	0	0	0	0.000159966	0	0	0	0
k__Bacteria;p__Actinobacteria;c__Actinobacteria;o__Actinomycetales;f__Micrococcaceae;g__Micrococcus;s__	0	0	0	0	0	0	0	0	0	0	0	0	0	0	0	0.000164244	0	0	0	0	0	0	0	0	0	0	0	0	4.12371e-05	0	0	0	0	0	0	0	0	0	0	0	0	0	0	0	0	0	0	0	0
k__Bacteria;p__Actinobacteria;c__Actinobacteria;o__Actinomycetales;f__Micrococcaceae;g__Micrococcus;s__luteus	0	0	0	0	0	0	0	0.000258102	0	0	8.08839e-05	0	0	0	0	0.000164244	0	0	0	0	0	0	0	0	0	0	0	0	0.00350515	0.000488009	0	0.00133252	6.57614e-05	0.000538835	0	0.00139412	0	0	0	0	0	0	0	0	0	0	0	0	0
k__Bacteria;p__Actinobacteria;c__Actinobacteria;o__Actinomycetales;f__Micrococcaceae;g__Nesterenkonia;s__	0	0	0.000680671	0	0	0	0	0	0	0	0	0	0.00173913	0	0	0.00041061	0	0	0.00309019	0	0	0	0	0	0	0	0.00669437	0.00372622	0.00115464	0.00899331	0.00042396	0	0	0	0.000498157	0.000104559	0	0	0	0	0	0	0	0	0.000426576	0.000302745	0	0	0
k__Bacteria;p__Actinobacteria;c__Actinobacteria;o__Actinomycetales;f__Micrococcaceae;g__Renibacterium;s__	0	0	0	0.00214506	0	0	0	0	0.000187281	0	0.00352654	0	0	0	0	0	0.000884668	0.00153361	0	0	0.000650981	0	0	0	0	0	0.0114266	0	0	0	0	0	0	0.000461858	0.000747235	0	0	0	0	0	0	0	0	3.14733e-05	0	0.000191208	0	0.000236556	0
k__Bacteria;p__Actinobacteria;c__Actinobacteria;o__Actinomycetales;f__Micrococcaceae;g__Rothia;Other	0	1.68668e-05	0	0	0	0	0	0	0	0	0	0	0	0	0	0	0	0	0	0	0	0	0	0	0	0	0	0	0	0	0	0	0	0	0	0	0	0	0	0	0	0	0	0	0	0	0	0	0
k__Bacteria;p__Actinobacteria;c__Actinobacteria;o__Actinomycetales;f__Micrococcaceae;g__Rothia;s__aeria	0	0	0	0	0	0	0	0.000200746	0	0	0	0	0	0	0.00120438	0.000246366	0	0	0	0	0	0	0	0	0	0	0	0.00183042	0.00387629	0	0.00084792	0	0	0.00123162	9.96314e-05	0	0	0	0	0	0	0	0	0	0.00053322	0	0	0	0
k__Bacteria;p__Actinobacteria;c__Actinobacteria;o__Actinomycetales;f__Micrococcaceae;g__Rothia;s__dentocariosa	0.00269313	0.00296856	0.00444327	0.0130885	0.00266881	0.00509059	0.00237954	0.000114712	0.00189956	0	0.00147209	0.00414985	0.00421405	0.0144088	0.000321169	0.000164244	0.0169128	0	0.00239184	0	0.00102297	0	0.00869614	0	0	0.00481623	0	0.00549127	0.0214433	0.0499163	0.00557204	0.00493267	0	0.00207836	0.00707383	0	0	0	5.60549e-05	0	0	5.43321e-05	0.000632654	0.000125893	0.00234617	9.56038e-05	0.00151439	0.00169532	4.05227e-05
k__Bacteria;p__Actinobacteria;c__Actinobacteria;o__Actinomycetales;f__Micromonosporaceae;Other;Other	0	0.000118068	0	0	0	0	0.00118977	0.000286779	0	0.000101945	0.000113237	0	0	0	0.000321169	0	0	0	0	0	0	0	0	0	0	0	0	0	0	0	0	0	0.000131523	0.00100069	0	0	6.87931e-05	0	0	0	0	0	0	0	0	0	3.60568e-05	0	0
k__Bacteria;p__Actinobacteria;c__Actinobacteria;o__Actinomycetales;f__Micromonosporaceae;g__;s__	0.00147569	0	0.00270378	0	0	0	0	0	0	0	0.00177945	0	0	0	0.000160585	0	0	0	0	0.00685126	0	0	0	0	0	0	0	0	0	0	0	0	0	0	0	0	0	0	0	0	0	0	0	4.72099e-05	0	0	0	0	0
k__Bacteria;p__Actinobacteria;c__Actinobacteria;o__Actinomycetales;f__Micromonosporaceae;g__Actinocatenispora;s__	0	0	0	0	0	0.00081308	0	0.000200746	0.000133772	0.000142723	0	0	0	0.00194589	0.000281023	0.0014782	0	0	0	0	0	0.00155053	0	0	0	0	0	0	0	0	0	0.00102861	0.00049321	0	0	0	0	0	0	0	0	0	0.000135569	0	0	0	0	0	0
k__Bacteria;p__Actinobacteria;c__Actinobacteria;o__Actinomycetales;f__Micromonosporaceae;g__Actinoplanes;Other	0	3.37336e-05	0	0	0	0	0	0	0	0	0	0	0	0	0	0	0	0	0	0	0	0	0	0	0	0	0	0	0	0	0	0	0	0	0	0	0	0	0	0	0	0	0	0	0	0	0	0	0
k__Bacteria;p__Actinobacteria;c__Actinobacteria;o__Actinomycetales;f__Micromonosporaceae;g__Actinoplanes;s__	0	0	0	0	0	0	0	0	0	0	3.23536e-05	0	0	0	0.000562046	0	0	0	0	0	0	0	0	0	0	0	0	0	0	0	0	0	0	0	0	0	0	0	0	0	0	0	0	0	0	0	0	0	0
k__Bacteria;p__Actinobacteria;c__Actinobacteria;o__Actinomycetales;f__Micromonosporaceae;g__Catellatospora;s__	0.00357854	0.00468898	0.00455671	0.00483548	0.00438292	0.00491383	0	0	0	0.000978673	0.00368831	0.00308404	0.0159197	0.010795	0.00349271	0.00459883	0.00359071	0.0073195	0.00197283	0	0.00260392	0.0046516	0	0	0	0	0	0	0	0	0	0	0.000164403	0	0	0	4.58621e-05	0	3.73699e-05	7.9363e-05	0.000104336	0	9.03791e-05	0.000125893	0.000213288	0.000223076	0	0	0
k__Bacteria;p__Actinobacteria;c__Actinobacteria;o__Actinomycetales;f__Mycobacteriaceae;g__Mycobacterium;Other	0	3.37336e-05	0	0	0	3.53513e-05	0	0	5.35088e-05	0	3.23536e-05	0	0	0	0	0	0	0	0	0	0	0	0	0	0	0	0	0	0	0	0	0	0	0.000153953	0	0	0	0	0	0	0	0	0	0	0	0	0	0	0
k__Bacteria;p__Actinobacteria;c__Actinobacteria;o__Actinomycetales;f__Mycobacteriaceae;g__Mycobacterium;s__arupense	0	0	0	0	0	0	0	0	0.000508334	8.15561e-05	0	0	0	0	0	0	0	0	0	0	0	0	0	0	0	0	0	0	0	0	0	0	0.000230165	0	0	0	0	0	0	0	0	0	0	0	0	0	0	0	0
k__Bacteria;p__Actinobacteria;c__Actinobacteria;o__Actinomycetales;f__Nakamurellaceae;g__;s__	0	0	0	0	0	0	0	0.00229424	0.000107018	0.000367002	0	0	0	0	0	0.000164244	0	0	0	0	0.00185995	0	0	0	0	0	0	0	0	0	0	0	0.000131523	0	0	0	0	0	0	0	0	0	0	0	0	0	0	0	0
k__Bacteria;p__Actinobacteria;c__Actinobacteria;o__Actinomycetales;f__Nocardiaceae;Other;Other	0	0	0	0	0	0	0	0	0	0	0	2.26768e-05	0	0	0	0	0	0	0	0	0	0	0	0	0	0	0	0	0	0	0	0	0	0	0	0	0	0	0	0	0	0	0	0	0	3.18679e-05	0	0	0
k__Bacteria;p__Actinobacteria;c__Actinobacteria;o__Actinomycetales;f__Nocardiaceae;g__Nocardia;s__	0.000627167	0.00244569	0.00215546	0.000799855	0.00229995	0.00118427	0	0	0.000936405	0.000652449	0.00171474	0	0.00274247	0	0.00132482	0	0.00182138	0.00791203	0.0124131	0	0.00671906	0.0180426	0	0	0	0	0	0	0	0	0	0	0.000361687	0	0.0095148	0	4.58621e-05	0	7.47398e-05	0	0	0	0	0	0.0070385	0.0205867	0.0109793	0.0152973	0.00859082
k__Bacteria;p__Actinobacteria;c__Actinobacteria;o__Actinomycetales;f__Nocardiaceae;g__Rhodococcus;s__	0	0	0	0	0	0	0	0.00014339	0	4.0778e-05	0	0	0	0	0	0	0	0	0	0	0	0	0	0	0	0	0	0	0	0	0	0	0	0.00200139	0	0	0	0	0	0	0	0	0	0	0	4.78019e-05	0	0	0
k__Bacteria;p__Actinobacteria;c__Actinobacteria;o__Actinomycetales;f__Nocardiaceae;g__Rhodococcus;s__fascians	0	0	0	0	0	0	0	0	0	0	0	0	0	0	0.000321169	0	0	0	0	0	0	0	0	0	0	0	0	0	0	0	0	0	0	0	0	0	0	0	0	0	0	0	0	0	0	9.56038e-05	0	0	0
k__Bacteria;p__Actinobacteria;c__Actinobacteria;o__Actinomycetales;f__Nocardiaceae;g__Rhodococcus;s__ruber	0	0	0	0	0	0.000247459	0	0	0.00133772	0.000183501	0	0	0.000267559	0	0	0	0	0	0.000872936	0.00150443	0	0	0	0	0	0	0	0	0	0	0	0	0	0	0	0	0	0	0	0	0	0	0	0	0	0	0	0	0.00044575
k__Bacteria;p__Actinobacteria;c__Actinobacteria;o__Actinomycetales;f__Nocardioidaceae;Other;Other	0.000368922	0.00217582	0.000472688	0	0	0.000212108	0	0	0	0.000265057	0.00198974	0.00070298	0	0.00217754	0	0.000164244	0	0	0	0.000935187	0.000464987	0.00105718	0	0	0	0	0	0	0	0	0	0.00336637	0.000690494	0	0	0	0	0	0	0	0	0.000144886	0	0	0	7.96698e-05	0	0	0.000202614
k__Bacteria;p__Actinobacteria;c__Actinobacteria;o__Actinomycetales;f__Nocardioidaceae;g__Aeromicrobium;s__	0.00627167	0.0036095	0.00455671	0.00607162	0	0.00272205	0	0.00275308	0.00160527	0.00173307	0.00318683	0.000907071	0.0228094	0.0104707	0.00642338	0.003367	0	0.00468796	0.00214742	0.00191104	0.00488236	0	0.00265402	0	0	0	0	0	0	0	0.000242263	0.000864971	0.00256469	0.00223231	0.00109595	0.000104559	4.58621e-05	0	0	0	6.26017e-05	0	0	0.000157366	0	0.00237416	0.00283046	0.00264154	0.00233006
k__Bacteria;p__Actinobacteria;c__Actinobacteria;o__Actinomycetales;f__Nocardioidaceae;g__Friedmanniella;s__	0	0	0	0	0	0	0	0	2.67544e-05	0	0	0	0	9.26612e-05	0	0	0	0	0	0	0	0	0	0	0	0	0	0	0	0	0	0	0	0	0	0	0	0	0	0	0	0	0	0	0	0	0	0	0
k__Bacteria;p__Actinobacteria;c__Actinobacteria;o__Actinomycetales;f__Nocardioidaceae;g__Kribbella;s__	0	0	0	0	0	0	0	0.000946372	0	4.0778e-05	0	0	0	0	0.0128869	0	0	0	0	0	0	0	0	0	0	0	0	0	0	0	0	0.000864971	0	0.00238627	0.000199263	0	0	0	0	0	0	0	0	0	0	0	0	0	0
k__Bacteria;p__Actinobacteria;c__Actinobacteria;o__Actinomycetales;f__Nocardioidaceae;g__Nocardioides;s__	0	0	0	0	0	0.000353513	0	0	0	0	0.00103531	0.000113384	0	0	0.00072263	0	0	0	0	0	0	0	0	0	0	0	0	0	0	0	0.00127188	0	0	0	0	0	0	0	0	0	4.17345e-05	0	0	0	0	0	0.000486767	0	0
k__Bacteria;p__Actinobacteria;c__Actinobacteria;o__Actinomycetales;f__Nocardioidaceae;g__Pimelobacter;s__	0	0	0.000510503	0	0	0.000194432	0	0.000315457	0	8.15561e-05	0.00249122	0	0.00107023	0.00078762	0.00413505	0.000164244	0	0.00454854	0	0.000813206	0	0.00279566	0	0	0	0	0	0	0	0	0	0	0	0	0	0	0	0	0	0	4.17345e-05	0	9.03791e-05	0	0	0	0	7.88519e-05	6.07841e-05
k__Bacteria;p__Actinobacteria;c__Actinobacteria;o__Actinomycetales;f__Nocardioidaceae;g__Propionicimonas;s__	0	0	0	0	0	0	0	0	0	0	0	0	0	0	0	0	0	0	0	0	0	0	0	0	0	0	0	0	0	0	0	0	0	0	0	0	0	0	0	0	0	0	0	0	0	0	0	0	0
k__Bacteria;p__Actinobacteria;c__Actinobacteria;o__Actinomycetales;f__Promicromonosporaceae;Other;Other	0.000295138	8.43341e-05	0.000888654	0.000254499	0.00106318	0	0	0	0	0	0	0	0	0	0	0	0	0	0	0.000447264	0	0	0	0	0	0	0	0	0	0	0	0	0.000197284	0	0	0	4.58621e-05	0	0	0	0	0	0	0	0	7.96698e-05	0	0	0
k__Bacteria;p__Actinobacteria;c__Actinobacteria;o__Actinomycetales;f__Promicromonosporaceae;g__Cellulosimicrobium;s__	0	0	0	0	0	0	0.00178465	0	0	0	0	0	0	0	0	0	0	0	0	0.000874197	0	0	0	0	0	0	0	0	0	0	0	0	0	0	0	0	0	0	0	0	0	0	0	0	0	0	0	0	0
k__Bacteria;p__Actinobacteria;c__Actinobacteria;o__Actinomycetales;f__Promicromonosporaceae;g__Xylanimicrobium;Other	0	0	0	0	0	0	0	0	0	0	0	0	0	0	0	0	0	0	0	0	0	0	0	0	0	0	0	0	0	0	0	0	0	0	0	0	0	0	0	0	0	0	0	0	0	0	0	0	0
k__Bacteria;p__Actinobacteria;c__Actinobacteria;o__Actinomycetales;f__Propionibacteriaceae;Other;Other	0	0	3.7815e-05	0	0	0	0	0	0	0	0	6.80303e-05	0	0	0	0	0	0	0	0	0	0	0	0	0	0	0	0	0	0	0	0	0	0	0	0	0	0	0	0	0	0	0	0	0	0	0	0	0
k__Bacteria;p__Actinobacteria;c__Actinobacteria;o__Actinomycetales;f__Propionibacteriaceae;g__;s__	0	0	0	0	0	0	0	0	0.000107018	6.11671e-05	0	0	0	0	0	0	0	0	0	0	0	0	0.00177876	0.000461985	0	0	0	0.000359548	0.000329897	0	0	0.000818216	0.000361687	0.000923716	0	0	0	0	0	0	0	0	9.03791e-05	6.29465e-05	0.000106644	0	0	0	0.000101307
k__Bacteria;p__Actinobacteria;c__Actinobacteria;o__Actinomycetales;f__Propionibacteriaceae;g__Microlunatus;s__	0	3.37336e-05	0	0	0.000260371	0.000176757	0.00118977	0	0	0	0	0	0	0	0.000120438	0.000164244	0	0	0	0	0	0	0	0	0	0	0	0	0	0	0	0	0.000164403	0	0	0	0	0	0	0	0	0	0	9.44198e-05	0	0	0	0	0
k__Bacteria;p__Actinobacteria;c__Actinobacteria;o__Actinomycetales;f__Propionibacteriaceae;g__Propionibacterium;Other	0	0	0	0	0	0	0	0	0	0	0	0	0	0	0	0	0	0	0	0	0	0	0	0	0	0	0	0	0	0	0	0	0	0	0	0	0	0	0	0	0	0	0	0	0	0	0	0	0
k__Bacteria;p__Actinobacteria;c__Actinobacteria;o__Actinomycetales;f__Propionibacteriaceae;g__Propionibacterium;s__	0	3.37336e-05	0.000472688	7.27141e-05	0.00171411	0.000441891	0	0.000200746	0	4.0778e-05	0.000436773	0.00650823	0.00107023	0.000416976	0.00200731	0.000246366	0.000260196	0	0.00741995	0	0.000604482	0.000892731	0	0.00112196	0.00169333	0.00692042	0.00715605	0.00205923	0.00441237	0.00948132	0.00236206	0.00128577	0	0.00107767	0.000498157	6.97058e-05	0	0	0.000205534	6.61358e-05	0	0	0.000135569	0	0.00207956	0.000127472	0.00079325	0.000157704	8.10455e-05
k__Bacteria;p__Actinobacteria;c__Actinobacteria;o__Actinomycetales;f__Pseudonocardiaceae;Other;Other	0	0	0	0	4.33952e-05	0	0.00118977	0	8.02633e-05	0	3.23536e-05	0	0	0	0	0	3.90295e-05	0	0	0	0	0	0	0	0	0	0	0	0	0	0	0	3.28807e-05	0	0	0	0	0	0	0	0	0	0	0	0	0	0	0	0
k__Bacteria;p__Actinobacteria;c__Actinobacteria;o__Actinomycetales;f__Pseudonocardiaceae;g__;s__	0	0	0	0	0	0	0	5.73559e-05	0	0	0	0	0	0	0	0	0	0	0	0	0	0	0	0	0	0	0	0	0	0	0	4.67552e-05	0	0	0	0	0.000137586	0	3.73699e-05	6.61358e-05	4.17345e-05	0	0	0.000440626	0	0.000111538	0	0	4.05227e-05
k__Bacteria;p__Actinobacteria;c__Actinobacteria;o__Actinomycetales;f__Pseudonocardiaceae;g__Actinomycetospora;s__	0	0	0	0	0	0	0	0	0	0	0	0	0	0	0	0	0	0	0	0	0.00313866	0	0	0	0	0	0	0	0	0	0	0	0	0	0	0	0	0	0	0	0	0	0	0	0	0	0	0.000571676	0
k__Bacteria;p__Actinobacteria;c__Actinobacteria;o__Actinomycetales;f__Pseudonocardiaceae;g__Jiangella;s__	0	0	0	0	0	0	0	0	0	0	0	0	0.00267559	0.000694959	0.000361315	0.000246366	0	0	0	0	0	0	0	0	0	0	0	0	0	0	0	0	0	0	0	0	0	0	0	0	0	0	0	0	0	0	0	0	0
k__Bacteria;p__Actinobacteria;c__Actinobacteria;o__Actinomycetales;f__Pseudonocardiaceae;g__Pseudonocardia;Other	0	0	0	0	0	3.53513e-05	0	0	0	0	0	0	0	0	0	0	0	0	0	0	0	0	0	0	0	0	0	0	0	0	0	0	0	0	0	0	0	0	0	0	0	0	0	0	0	0	0	0	0
k__Bacteria;p__Actinobacteria;c__Actinobacteria;o__Actinomycetales;f__Pseudonocardiaceae;g__Pseudonocardia;s__halophobica	0	0.00074214	0.000605041	0.000727141	0.000130186	0.000760053	0	0	0	4.0778e-05	0	0	0	0	0	0.000164244	0	0	0	0	0	0	0	0	0	0	0	0	0	0	0	0	0	0.000153953	0	0	0	0	0	0	0	0	0	0	0	0.000127472	0.000144227	0	0
k__Bacteria;p__Actinobacteria;c__Actinobacteria;o__Actinomycetales;f__Pseudonocardiaceae;g__Saccharopolyspora;s__	0	0	0	0	0	0	0	0	0	0	0	0	0	0	0	0	0	0	0	0	0	0	0	0	0	0	0	0	0	0	0	0	0	0	0	0	0	0	0	0	0	0	0	0	0	0	0	0	0
k__Bacteria;p__Actinobacteria;c__Actinobacteria;o__Actinomycetales;f__Sporichthyaceae;Other;Other	0	0	0	0	4.33952e-05	0	0	0	0	0	0	0	0	0	0	0	0	0	0	0	0	0	0	0	0	0	0	0	0	0	0	0	0	0	0	0	0	0	0	0	0	0	0	0	0	0	0	0	0
k__Bacteria;p__Actinobacteria;c__Actinobacteria;o__Actinomycetales;f__Sporichthyaceae;g__;s__	0	0	0	0	0	0	0	0	0	0	0	0	0	0	0	0	0	0	0	0	0	0	0	0	0	0	0	0	0	0	0	0	0	0	0	0	0	0	0	0	0	0	0	0	0.000106644	0	0	0	0
k__Bacteria;p__Actinobacteria;c__Actinobacteria;o__Actinomycetales;f__Sporichthyaceae;g__Sporichthya;s__	0.000258245	0.00138308	0	0.000799855	0.00264711	0.00167919	0	0	0	0	0	0	0.00113712	0	0	0.000164244	0	0	0	0	0	0	0.00143995	0	0	0	0	0	0	0	0.000605657	0	0	0	0.000448341	0	0	0	0	0	0	0	0	0	0.000373254	0.000828566	9.01421e-05	0.00126163	4.05227e-05
k__Bacteria;p__Actinobacteria;c__Actinobacteria;o__Actinomycetales;f__Streptomycetaceae;Other;Other	0	0.000134935	0.000170168	3.6357e-05	4.33952e-05	3.53513e-05	0	0.00014339	0	0	4.85303e-05	6.80303e-05	0	0	8.02923e-05	0.000164244	0	6.97095e-05	3.49174e-05	0	4.64987e-05	0	0	0	0	0	0	0	0	0	0	9.35104e-05	6.57614e-05	0	0	0	0	0	0	2.64543e-05	0	0	0	0	0	0	0	0	0
k__Bacteria;p__Actinobacteria;c__Actinobacteria;o__Actinomycetales;f__Streptomycetaceae;g__Streptacidiphilus;Other	0	0	0	0	0	3.53513e-05	0	0	0	0	0	0	0	0	0	0	0	0	0	0	4.64987e-05	0	0	0	0	0	0	0	0	0	0	4.67552e-05	0	0.000153953	0	0	0	0	0	0	0	0	0	0	0	0	0	0	0
k__Bacteria;p__Actinobacteria;c__Actinobacteria;o__Actinomycetales;f__Streptomycetaceae;g__Streptacidiphilus;s__	0	0	0	0	0	0	0	0	0	0	0	0	0.000200669	0	0	0	0	0	3.49174e-05	0	0	0	0	0	0	0	0	0	0	0	0	0	0	0	0	0	0	0	0	0	0	0	0	0	0	0	0	0	0
k__Bacteria;p__Actinobacteria;c__Actinobacteria;o__Actinomycetales;f__Streptomycetaceae;g__Streptomyces;s__exfoliatus	0	0	0	0	0	0	0	0	0	0	0	0	0	0	0	0	0	0	0	0	0	0	0	0	0	0	0	0	0	0	0	0	0	0	0	0	0	0	0	0	0	0	0	3.14733e-05	0	0	0	0	0
k__Bacteria;p__Actinobacteria;c__Actinobacteria;o__Actinomycetales;f__Streptomycetaceae;g__Streptomyces;s__mashuensis	0	0	0	0	0	0	0	0	0	0	1.61768e-05	0	0	0	0	0	0	0	0	0	0	0	0	0	0	0	0	0	0	0	0	0	0	0	0	0	0	0	0	0	0	0	0	0	0	0	0	0	0
k__Bacteria;p__Actinobacteria;c__Actinobacteria;o__Actinomycetales;f__Streptomycetaceae;g__Streptomyces;s__mirabilis	0	0	0	0	0	0	0	0	0	0	3.23536e-05	4.53535e-05	0	0	0	0	0	0	0	0	4.64987e-05	0	0	0	0	0	0	0	0	0	0	0	0	0	0	0	0	0	0	0	0	0	0	0	0	0	0	0	0
k__Bacteria;p__Actinobacteria;c__Actinobacteria;o__Actinomycetales;f__Streptomycetaceae;g__Streptomyces;s__purpeofuscus	0	0	0	0	0	0	0	0	0	0	3.23536e-05	0	0	0	0	0	0	0	0	0	0	0	0	0	0	0	0	0	0	0	0	0	0	0	0	0	0	0	0	0	0	0	0	0	0	0	0	0	0
k__Bacteria;p__Actinobacteria;c__Actinobacteria;o__Actinomycetales;f__Streptosporangiaceae;Other;Other	0.00553383	0.00598772	0.00313865	0.000290856	0.00240844	0.00150243	0.00118977	0	0.000588597	0.000101945	0.000485303	0	0.000133779	0	0.00148541	0	0	0	0	0	0	0	0	0	0	0	0	0	0	0	0	0	0	0.00123162	0.000249078	0	0	0	0	0	0	0	0	0	0	0	0	0	0
k__Bacteria;p__Actinobacteria;c__Actinobacteria;o__Actinomycetales;f__Streptosporangiaceae;g__Nonomuraea;Other	0	0	3.7815e-05	0	4.33952e-05	0	0	0	0	0	1.61768e-05	0	0	0	0	0	0	0	0	0	0	0	0	0	0	0	0	0	0	0	0	0	0	0	4.98157e-05	0	0	0	0	0	0	0	0	0	0	0	0	0	0
k__Bacteria;p__Actinobacteria;c__Actinobacteria;o__Actinomycetales;f__Streptosporangiaceae;g__Nonomuraea;s__	0.0114366	0.0250641	0.0230672	0.010689	0.029704	0.0210871	0.00118977	0	0	0	0.000808839	0.00278924	0.0064214	0.0117216	0.00148541	0.00295639	0.0062317	0.00304979	0.00207759	0.000975848	0.00316191	0.00608467	0.00290813	0	0.00274437	0	0	0	0	0	0	0	0.0018742	0	0.000298894	0	0.00022931	0	9.34248e-05	0	0	0.000362214	0.000632654	0.000566519	0.00495894	0.000318679	0	0	0.000526796
k__Bacteria;p__Actinobacteria;c__Actinobacteria;o__Actinomycetales;f__Streptosporangiaceae;g__Sphaerisporangium;Other	0	0	0	0	6.50929e-05	0	0	0	0	0	0	0	0	0	0	0	0	0	0	0	0	0	0	0	0	0	0	0	0	0	0	0	0	0	0	0	0	0	0	0	0	0	0	0	0	0	0	0	0
k__Bacteria;p__Actinobacteria;c__Actinobacteria;o__Actinomycetales;f__Streptosporangiaceae;g__Sphaerisporangium;s__	0	0	0	0	0	0	0	0	0	4.0778e-05	0	0	0	0	0	0	0	0	0	0	0	0	0	0	0	0	0	0	0	0	0	0	0	0	0	0	0	0	0	0	0	0	0	0	0	0	0	0	0
k__Bacteria;p__Actinobacteria;c__Actinobacteria;o__Actinomycetales;f__Streptosporangiaceae;g__Streptosporangium;s__pseudovulgare	0	0	3.7815e-05	0	0	0	0	0	0	0	0	0	0	0	0	0	0	0	0	0	0	0	0	0	0	0	0	0	0	0	0	0	0	0	0	0	0	0	0	0	0	0	0	0	0	0	0	0	0
k__Bacteria;p__Actinobacteria;c__Actinobacteria;o__Actinomycetales;f__Thermomonosporaceae;g__Actinomadura;s__vinacea	0	0	0	0	0	0	0	0	0	0	0	0	0	0	0	0	0	0	0	0	0	0	0	0	0	0	0	0	0	0	0	0	0	0	0	0	0	0	0	0	0	0	0	0	0	0	0	0	0
k__Bacteria;p__Actinobacteria;c__Actinobacteria;o__Actinomycetales;f__Tsukamurellaceae;g__Tsukamurella;s__	0.0014019	0.00764067	0.00192857	0.00203599	0.00540271	0.00889085	0.00773349	0.0104961	0.00585922	0.0128859	0.00491774	0	0.00180602	0.00634729	0.00453651	0.00172456	0.00547714	0.0250431	0.00206013	0.00225665	0.00327815	0.0121693	0	0	0	0	0	0	0	0	0.00187754	0.00500281	0.0901917	0.0116234	0.0050812	0	0	0	0	0	8.3469e-05	0	0	9.44198e-05	0	0.000175274	0.000324511	0	0.00107385
k__Bacteria;p__Actinobacteria;c__Actinobacteria;o__Actinomycetales;f__Williamsiaceae;g__Williamsia;s__	0	0	0	0	0	0	0	0	0.000321053	0.000122334	0	0	0.00548495	0.000370645	0	0	0	0	0	0	0	0	0	0	0	0	0	0	0	0	0	0.00222087	0.000558971	0.000538835	0.00069742	0	0	0	0	0	0	0	0	0	0.000639863	0	0	0	0
k__Bacteria;p__Actinobacteria;c__Actinobacteria;o__Bifidobacteriales;f__Bifidobacteriaceae;g__Bifidobacterium;s__	0	0	0	0	0	0	0	0	0	0	0	0	0	0	0	0	0	0	0	0	0	0	0.0353493	0.00171595	0	0	0	0.00137282	0	0	0	0	0	0	0	0	0	0	0	0	0	0	0	0	0	0	0	0	0
k__Bacteria;p__Actinobacteria;c__Actinobacteria;o__Bifidobacteriales;f__Bifidobacteriaceae;g__Bifidobacterium;s__adolescentis	0	0	0	0	0	0	0	0	0	0	0	0	0	0	0	0	0	0	0	0	0	0	0	0	0	0	0	0	0	0	0	0	0	0	0	0	0	0	0	0	0	0	0	0	0	0	0	3.9426e-05	0
k__Bacteria;p__Actinobacteria;c__Actinobacteria;o__Bifidobacteriales;f__Bifidobacteriaceae;g__Bifidobacterium;s__pseudolongum	0	0	0	0	0	0	0	0	0	0	0	0	0	0	0	0	0	0	0	0	0	0	0	0	0	0	0	0.00480486	0	0	0	0	0	0	0	0	0	0	0	0	0	0	0	0	0.00106644	7.96698e-05	0.000144227	0	0.000222875
k__Bacteria;p__Actinobacteria;c__Coriobacteriia;o__Coriobacteriales;f__Coriobacteriaceae;g__;s__	0	0	0	0	0	0.0012373	0	0	0	0	0	0	0	0	0	0	0	0	0	0	0	0	0	0	0	0	0	0	0	0	0.000484525	0	0	0	0	0	0	0	0	0	0	0	0	0	0.000159966	0	0	0	0
k__Bacteria;p__Actinobacteria;c__Coriobacteriia;o__Coriobacteriales;f__Coriobacteriaceae;g__Atopobium;s__	0.00597654	0	0	0.00476277	0	0	0	0	0	0	0	0	0	0	0	0	0	0	0	0	0	0	0	0	0	0	0	0	0	0	0.00660166	0	0	0	0	0	0	0	0	0	0	0	0	0	0	7.96698e-05	0	0.000453399	0.000364705
k__Bacteria;p__Actinobacteria;c__Coriobacteriia;o__Coriobacteriales;f__Coriobacteriaceae;g__Slackia;s__	0	0	0	0	0	0	0	0	0	0	0	0	0	0	0	0	0	0	0	0	0	0	0	0	0	0	0	0	0	0	0.00042396	0	0	0	0	0	0	0	0	0	0	0	0	0	0	0	0	0	0
k__Bacteria;p__Actinobacteria;c__MB-A2-108;o__;f__;g__;s__	0	0	0	0	0	0	0	0	0	0	0	0	0	0	0	0	0	0	0	0	0	0	0	0	0	0	0	0	0	0	0	0	0	0	0	0	0	0	0	0	0	0	0	0	0	0	0	0	0.000222875
k__Bacteria;p__Actinobacteria;c__MB-A2-108;o__0319-7L14;f__;g__;s__	0	0	0	0	0	0	0	0	0	0	0	0	0	0	0	0	0	0	0	0	0	0	0	0	0	0	0	0	0	0	0	0	0	0	0	0	0	0	0	0	0	0	0	0	0	0	0	0	0
k__Bacteria;p__Actinobacteria;c__Thermoleophilia;o__Gaiellales;f__;g__;s__	0	0	0	0	0	0.000247459	0	0	0	0	0	0	0	0	0	0.000656976	0	0	0	0	0	0	0	0	0	0	0	0	0	0	0.000545091	0	0	0	0	0	4.58621e-05	0	0	0	0	0	0	3.14733e-05	0	0.000717029	7.21137e-05	0.000315408	0.00014183
k__Bacteria;p__Actinobacteria;c__Thermoleophilia;o__Gaiellales;f__Gaiellaceae;g__;s__	0	0	0	0	0	0	0	0	0	0	0	4.53535e-05	0	0	0.00341242	0.000164244	0	0	0	0.00286655	0	0	0	0	0	0	0	0	0	0	0	0	0	0	0	0	0	0	0	0	0	0	0	0	0.000373254	0	0	0	0
k__Bacteria;p__Actinobacteria;c__Thermoleophilia;o__Solirubrobacterales;Other;Other;Other	0	5.06005e-05	0	0	0	0	0	0	0	0	0	4.53535e-05	0	0	0	0	0	0	0	0	0	0	0	0	0	0	0	0	0	0	0	0	0	0	0	0	0	0	0	0	0	0	0	0	0	0	0	0	0
k__Bacteria;p__Actinobacteria;c__Thermoleophilia;o__Solirubrobacterales;f__;g__;s__	0.0014019	0.0034577	0.00145588	0	0.00533761	0.00120194	0	0.0022082	0	0	0.00399566	0	0	0.00134359	0.00405476	0.000903342	0	0	0	6.09905e-05	0	0.00108067	0	0	0	0	0	0	0	0	0.000363394	0	0.000131523	0	0	0.00024397	0	0	0	0	0	0	0	0	0	0.000318679	0	0	8.10455e-05
k__Bacteria;p__Actinobacteria;c__Thermoleophilia;o__Solirubrobacterales;f__Conexibacteraceae;g__;s__	0	0	0	0	0	0	0	0	0	0	0	0.000929747	0	0	0.000802923	0	0	0	0	0.00176872	0	0	0	0	0	0	0	0	0	0	0	0	0	0	0	0	0	0	0	0	0	0	0	0	0.000319932	0	0	0	0
k__Bacteria;p__Actinobacteria;c__Thermoleophilia;o__Solirubrobacterales;f__Conexibacteraceae;g__Conexibacter;s__	0.00217664	0.00259749	0.00262815	0.000399927	0.00167072	0.00392399	0.00297442	0.0147405	0.000561843	0.000978673	0.00145591	0.00129258	0	0.000602298	0	0.00755523	0.00296624	0	0	0	0	0.0086454	0	0	0	0	0	0	0	0	0	0	0.00384704	0.00146255	0	0	0	0	0	0	0	0	0	0	0	0	0	0	0
k__Bacteria;p__Actinobacteria;c__Thermoleophilia;o__Solirubrobacterales;f__Patulibacteraceae;g__;s__	0	0	0	0	0	0	0	0	0	0	0	0	0	0	0	0.000328488	0	0	0	0	0	0	0	0	0	0	0	0	0	0	0	0	0	0	0	0	0	0	0	0	0	0	0	0	0	0	0	0	0
k__Bacteria;p__Actinobacteria;c__Thermoleophilia;o__Solirubrobacterales;f__Patulibacteraceae;g__Patulibacter;s__	0	0	0	0	0	0	0	0	0	0	0	0	0	0	0	0	0	0	0	8.13206e-05	0	0	0	0	0	0	0	0	0	0	0	0	0	0	0	0	0	0	0	0	0	0	0	0	0	3.18679e-05	0	0	0
k__Bacteria;p__Actinobacteria;c__Thermoleophilia;o__Solirubrobacterales;f__Solirubrobacteraceae;g__;s__	0	0	0	0	0	0	0	0	0	0	0	0	0	0	0	0	0	0	0	0.000345613	0	0	0	0	0	0	0	0	0	0	0	0	0	0	0	0	0	0	0	0	0	0	0	0	0	0	0	0	0
k__Bacteria;p__Armatimonadetes;c__[Fimbriimonadia];o__[Fimbriimonadales];f__;g__;s__	0	0	0	0	0	0	0	0	0	8.15561e-05	0	0	0	0	0	0	0	0	0	0	0	0	0	0	0	0	0	0	0	0	0	0	0	0	0	0	0	0	0	0	0	0	0	0	0	0	0	0	0
k__Bacteria;p__Armatimonadetes;c__[Fimbriimonadia];o__[Fimbriimonadales];f__[Fimbriimonadaceae];g__Fimbriimonas;s__	0	0	0	0	0	0	0	0	0	0	0	0	0	0	0	0	0	0	0	0	0	0	0	0	0	0	0	0	0	0	0	0	0	0	0	0	0	0	0	0	0	0	0	0	0	0	0	0	0
k__Bacteria;p__BHI80-139;c__;o__;f__;g__;s__	0	0	0	0	0	0	0	0	0	0	0	0	0	0	0	0	0	0	0	0	0	0	0	0	0	0	0	0	0	0	0	0	0	0	0	0	0	0	0	0	0	0	0	0	0.000159966	0	0	0	0
k__Bacteria;p__BRC1;c__PRR-11;o__;f__;g__;s__	0	0	0.000661763	0	0	0.00199735	0	0.00014339	0	4.0778e-05	0	0.00183682	0	0	0.00120438	0.000328488	0.00127496	0.00589045	0.0107022	0	0	0	0	0	0	0	0	0	0	0	0	0	0.000263045	0	0	0	0	0	0	0	0	0	0	0	0	7.96698e-05	0	0	0
k__Bacteria;p__Bacteroidetes;Other;Other;Other;Other;Other	0	0	0	0	0	0	0	0	0	0.000163112	0	0	0	0	0	0	0	0	0	0	0	0	0	0	0	0	0	0	0	0	0	0	0	0	0	0	0	0	0	0	0	0	0	0	0	0	0	0	0
k__Bacteria;p__Bacteroidetes;c__Bacteroidia;o__Bacteroidales;f__;g__;s__	0	0	0	0	0	0	0	0	0	0	0	0	0	0	0	0	0.000364275	0	0	0	0	0	0	0	0	0	0	0	0	0	0	0	0	0	0	0	0	0	0	0	0	0	0	0	0	0	0	0	0
k__Bacteria;p__Bacteroidetes;c__Bacteroidia;o__Bacteroidales;f__Bacteroidaceae;g__Bacteroides;s__	0	0	0	0	0	0	0	0	0	0	0	0	0	0	0	0	0	0	0	0	0	0	0	0	0	0	0	0	0	0	0	0	0	0	0	0	0	0	0	0	0	0	0	0	0	0	0	0	0
k__Bacteria;p__Bacteroidetes;c__Bacteroidia;o__Bacteroidales;f__Bacteroidaceae;g__Bacteroides;s__fragilis	0	0	0	0	0	0	0	0	0	0	0	0	0	0	0	0	0	0	0	0	0	0	0	0	0	0	0	0	0	0	0	0	0	0	0	0	0	0	0	0	0	0	0	0	0	0	0	0	0
k__Bacteria;p__Bacteroidetes;c__Bacteroidia;o__Bacteroidales;f__Bacteroidaceae;g__Bacteroides;s__ovatus	0	0	0	0	0	0	0	0	0	0	0	0	0	0	0	0	0	0	0	0	0	0	0	0	0	0	0	0	0	0	0	0	0	0	0	0	0	0	0	0	0	0	0	0	0	0	0	0	0
k__Bacteria;p__Bacteroidetes;c__Bacteroidia;o__Bacteroidales;f__Porphyromonadaceae;g__;s__	0	0	0	0	0	0	0	0	0	0	0	0	0	0	0.00429564	0	0	0	0	4.06603e-05	0	0	0.0962787	0	0.00817471	0	0	0.00183042	0.00527835	0.00425265	0	0	0	0	0	0	0	0	0	0	0	0	0	0	0	0	0	0	0
k__Bacteria;p__Bacteroidetes;c__Bacteroidia;o__Bacteroidales;f__Porphyromonadaceae;g__Paludibacter;s__	0	0	0	0	0	0	0	0	0	0	0	0	0	0	0.000160585	0.000246366	0.00353867	0	0	0	0	0	0	0	0	0	0	0.00411845	0	0	0	0	0	0	0	0	0	0	0	0	0	0	0	0	0	0	0	0.00072938	0
k__Bacteria;p__Bacteroidetes;c__Bacteroidia;o__Bacteroidales;f__Porphyromonadaceae;g__Tannerella;s__	0.00549694	0	0	0.000581712	0.00108488	0.00176757	0	0	0	0	0	0	0	0	0	0	0	0	0	0	0	0	0	0	0	0	0	0	0	0.00327663	0	0	0	0	0	0	0	0	0	0	0	0	0	0	0	3.18679e-05	0	0	0
k__Bacteria;p__Bacteroidetes;c__Bacteroidia;o__Bacteroidales;f__Prevotellaceae;g__Prevotella;Other	0	0	0	0	0	0	0	0	0	0	0	0	0	0	0	0	0	0	0	0	0	0	0	0	0	0	0	0	0	0	0	0	0	0	0	0	0	0	0	0	0	0	0	0	5.3322e-05	0	0	0	0
k__Bacteria;p__Bacteroidetes;c__Bacteroidia;o__Bacteroidales;f__Prevotellaceae;g__Prevotella;s__	0.00273002	0.000438537	0	0.000690783	0	0	0	0	0.000642106	0	0	0	0	0	0	0	0	0	0	0	0	0	0	0	0	0	0	0	0.00358763	0.00655326	0.00860033	0	0	0	0	0	0	0	0	0	0	0	0	0	0.00245281	0	0.000234369	0.00039426	0.000324182
k__Bacteria;p__Bacteroidetes;c__Bacteroidia;o__Bacteroidales;f__Prevotellaceae;g__Prevotella;s__copri	0.00202907	0.000101201	0	0	0	0.000441891	0	0	0	0	0	0	0	0.00444774	0	0	0	0	0	0	0	0	0	0	0	0	0	0	0	0	0	0	0	0	0	0	0	0	0	0	0	0	0	0	0	0	0	0	0
k__Bacteria;p__Bacteroidetes;c__Bacteroidia;o__Bacteroidales;f__Prevotellaceae;g__Prevotella;s__melaninogenica	0.00339408	0	0	0.00316306	0.000303767	0.00606275	0	0	0	0	0	0	0	0	0	0	0	0	0	0	0	0	0.009402	0.0137936	0	0	0	0	0.0177732	0.00334635	0	0	0	0	0.00109595	0	0	0	0	0	0	0	0	0	0	7.96698e-05	0.000198313	0.000689954	0.000324182
k__Bacteria;p__Bacteroidetes;c__Bacteroidia;o__Bacteroidales;f__Prevotellaceae;g__Prevotella;s__nanceiensis	0	0	0	0	0	0	0	0.000200746	0	0	0	0	0	0	0	0	0	0	0	0	0	0	0	0	0	0	0	0	0	0.00920245	0.00133245	0	0.000789136	0	0	0	0	0	0	0	0	0	0	0	0	0	0	0	0
k__Bacteria;p__Bacteroidetes;c__Bacteroidia;o__Bacteroidales;f__Prevotellaceae;g__Prevotella;s__nigrescens	0	0	0.00519957	0	0	0	0	0.000630915	0	0	0	0	0	0	0	0	0	0	0	0	0	0	0	0	0	0	0.00236611	0.00421651	0	0.00237033	0.00115075	0	0	0	0.00069742	0	0	0	0	0	0	0	0.000135569	0	0	0	0	0	0
k__Bacteria;p__Bacteroidetes;c__Bacteroidia;o__Bacteroidales;f__Prevotellaceae;g__Prevotella;s__pallens	0	0	0	0	0	0	0	0	0	0	0	0	0	0	0	0	0	0	0	0	0	0	0	0	0	0	0	0	0	0	0	0	0	0	0	0	0	0	0	0	0	0	0	0	0	0	0	0	0
k__Bacteria;p__Bacteroidetes;c__Bacteroidia;o__Bacteroidales;f__Prevotellaceae;g__Prevotella;s__stercorea	0	0	0	0	0	0	0	0	0	0	0	0	0	0	0	0	0	0	0	0	0	0	0	0	0	0	0.0131579	0	0	0	0	0	0	0	0	0	0	0	0	0	0	0	0	0	0	0	0	0	0
k__Bacteria;p__Bacteroidetes;c__Bacteroidia;o__Bacteroidales;f__[Paraprevotellaceae];g__[Prevotella];s__	0	0	0	0.00207235	0	0.000707026	0	0	0	0	0	0	0	0	0.00501827	0	0	0	0.00797863	0	0	0	0	0	0	0.0182362	0.0241805	0.0202981	0.00783505	0	0	0	0	0	0	0	0	0	0	0	0	0	0	0	0	0.000127472	0.000270426	0	0.000283659
k__Bacteria;p__Bacteroidetes;c__Bacteroidia;o__Bacteroidales;f__[Paraprevotellaceae];g__[Prevotella];s__tannerae	0	0	0	0	0	0	0	0	0	0	0	0	0	0	0	0	0	0	0	0	0	0	0	0	0	0	0	0.00183042	0	0	0	0	0	0	0	0	0	0	0	0	0	0	0	0	0	0	0	0	0
k__Bacteria;p__Bacteroidetes;c__Cytophagia;o__Cytophagales;f__Cytophagaceae;Other;Other	0	0	0	0	0	0	0	0	0	0	0	0	0	0	0	0	0	0	0	0	0	0	0	0	0	0	0	0	0	0	0	0	0	0	0	0	0	0	0	0	0	0	0	0	0	0	0	7.88519e-05	0
k__Bacteria;p__Bacteroidetes;c__Cytophagia;o__Cytophagales;f__Cytophagaceae;g__;s__	0	0	0	0	0	0	0	0	0	4.0778e-05	0	0	0	0	0	0	0	0	0	0	0	0	0	0	0	0	0	0	0	0	0	0	0	0	0	0	0	0	0	0	0	0	0	0	0	0.000143406	0	3.9426e-05	0
k__Bacteria;p__Bacteroidetes;c__Cytophagia;o__Cytophagales;f__Cytophagaceae;g__Adhaeribacter;s__	0	0	0	0	0	0	0	0	0	0	0	0	0	0	0	0	0	0	0	0	0	0	0	0	0	0	0	0	0	0	0	0	0	0	0	0	0	0	0	0	0	0	0	0	0	0	0	0	0
k__Bacteria;p__Bacteroidetes;c__Cytophagia;o__Cytophagales;f__Cytophagaceae;g__Dyadobacter;s__	0	0.000927675	0.0025147	0.000436284	0.00190939	0.00452497	0.00297442	0.000401491	0.0125211	0.0198793	0.0144459	0	0	0	0	0.00640552	0	0	0	0	0.00274342	0	0	0	0	0	0	0	0	0	0	0	0.015158	0	0.000846867	0	0	0	0	0	0	0	0	0	0	0	0	0	0
k__Bacteria;p__Bacteroidetes;c__Cytophagia;o__Cytophagales;f__Cytophagaceae;g__Hymenobacter;s__	0	0	0	0.00352663	0	0	0	0	0	0	0	0	0	0	0.000682484	0	0	0	0	0	0	0	0	0	0	0.00673338	0	0	0	0	0	0	0	0	0	0	0	0	0	0	0	0	0	0	0	0.000207142	0	0	0
k__Bacteria;p__Bacteroidetes;c__Cytophagia;o__Cytophagales;f__Cytophagaceae;g__Leadbetterella;s__	0.0014388	0.000219269	0.000794116	0	0	0.000653999	0	0	0	0.000122334	0	0	0	0	0	0	0.00252391	0.00149875	0	0	0	0	0	0	0	0	0	0	0	0	0.00224093	0.000374042	0	0	0	0	0	0	0	0	0	0	0	0	0	0	0	0	0
k__Bacteria;p__Bacteroidetes;c__Cytophagia;o__Cytophagales;f__Cytophagaceae;g__Spirosoma;s__	0	0	0	0	0	0	0	0	0	0	0	0.00170076	0	0	0	0	0	0	0	0	0.000836976	0	0	0	0	0	0	0	0	0	0	0	0	0	0	0	0	0	0	0	0	0	0	0	0	0.000191208	0.000594938	0	0.000486273
k__Bacteria;p__Bacteroidetes;c__Cytophagia;o__Cytophagales;f__Cytophagaceae;g__Sporocytophaga;s__	0	0	0	0	0	0	0	0	0	0	0.00286329	0	0	0	0	0	0.00111884	0	0	0.00311051	0	0	0	0	0	0	0	0	0	0	0	0	0	0	0	0	0	0	0	0	0	0	0	0	0	0	0	0	0
k__Bacteria;p__Bacteroidetes;c__Cytophagia;o__Cytophagales;f__Flammeovirgaceae;g__;s__	0	0	0	0	0	0	0	0	0	0	0	0	0	0	0	0	0	0.00226556	0	0	0	0	0	0	0	0	0	0	0	0	0	0	0	0	0	0	0	0	0	0	0	0	0	0	0	0.000143406	0.000612966	0	0
k__Bacteria;p__Bacteroidetes;c__Cytophagia;o__Cytophagales;f__[Amoebophilaceae];g__Candidatus Amoebophilus;s__	0	0	0	0	0	0	0	0	0	0	0	0	0	0	0	0	0	0	0	0	0	0	0	0	0	0	0	0	0	0	0	0	0	0	0	0	9.17242e-05	0	0	2.64543e-05	4.17345e-05	5.43321e-05	0	0	0.000106644	3.18679e-05	0	0	4.05227e-05
k__Bacteria;p__Bacteroidetes;c__Flavobacteriia;o__Flavobacteriales;f__Cryomorphaceae;g__;s__	0	0	0	0	0	0	0	0	0	4.0778e-05	0	0	0	0	0	0	0	0	0	0	0	0	0	0	0	0	0	0	0	0	0	0	0	0	0	0	0	0	0	0	0	0	0	0	0	0	0	0	0
k__Bacteria;p__Bacteroidetes;c__Flavobacteriia;o__Flavobacteriales;f__Cryomorphaceae;g__Fluviicola;s__	0	0	0	0	0	0	0	0	0	0	0	0	0	0	0	0	0	0	0	0	0.00274342	0	0	0	0	0	0	0	0	0	0	0	0.00164403	0	0	0	0	0	0	0	0	0	0	0	0	0	0	0	0
k__Bacteria;p__Bacteroidetes;c__Flavobacteriia;o__Flavobacteriales;f__Flavobacteriaceae;g__;s__	0.00162326	0.00131561	3.7815e-05	0.00461734	0	0.000636323	0	0.000544881	0.0436632	0.000367002	0.00113237	0	0	0.00176056	0	0.000656976	0.00442334	0.00282323	0.00144907	0	0	0	0	0	0	9.35191e-05	0	0	0	0	0	0	0.00542531	0	0	0	4.58621e-05	0	0	0	4.17345e-05	0	0	0	0	0	0	0	4.05227e-05
k__Bacteria;p__Bacteroidetes;c__Flavobacteriia;o__Flavobacteriales;f__Flavobacteriaceae;g__Capnocytophaga;s__	0	0	0.00022689	0.00418106	0	0.001308	0	0.000573559	0.000428071	0	0	0	0	0.00240919	0.00232848	0.00106759	0	0	0.0255945	0	0	0	0	0	0	0	0	0.0068314	0.0043299	0	0.0023015	0.00294558	0	0	0	0	0	0	0	0	0	0	9.03791e-05	0	0	0	0.000432682	0.000906797	0.00014183
k__Bacteria;p__Bacteroidetes;c__Flavobacteriia;o__Flavobacteriales;f__Flavobacteriaceae;g__Capnocytophaga;s__ochracea	0	0	0	0.00261771	0	0	0	0	0	0	0	0	0	0	0	0.000328488	0	0	0	0	0	0	0	0	0	0	0	0	0	0.00139431	0	0.000748083	0	0	0	0	0	0	0	0	0	0	0	0	0	0	0	0	0
k__Bacteria;p__Bacteroidetes;c__Flavobacteriia;o__Flavobacteriales;f__Flavobacteriaceae;g__Flavobacterium;s__	0.000147569	0.00188908	0.00544537	0.00116342	0.00212637	0.00288113	0	0	0	6.11671e-05	0	0.00562384	0.00341137	0	0.00128468	0.000739098	0.00245886	0.00733692	0.00253151	0.000996178	0	0	0	0	0	0.0172075	0	0	0	0	0.00260432	0.00128577	0	0	9.96314e-05	0.001185	0	0	0	0	0	0	0	0	0.00202623	0.000270877	0.000198313	0.000295695	0.000101307
k__Bacteria;p__Bacteroidetes;c__Flavobacteriia;o__Flavobacteriales;f__Flavobacteriaceae;g__Flavobacterium;s__succinicans	0	0	0	0	0	0	0	0	0	0	0	0	0	0	0	0	0	0	0	0	0	0	0	0	0	0	0	0	0	0	0	0	0	0	0	0	0	0	0	0	0	0	0	0	0	0	0	0	0
k__Bacteria;p__Bacteroidetes;c__Flavobacteriia;o__Flavobacteriales;f__Flavobacteriaceae;g__Myroides;s__	0	0	0	0	0	0	0	0	0	0	0	0	0	0	0	0	0	0	0	0	0	0	0	0	0	0	0	0	0	0	0	0	0	0	0	0	0	0	0	0	0	0	0	0	0	0	0	0	0
k__Bacteria;p__Bacteroidetes;c__Flavobacteriia;o__Flavobacteriales;f__Flavobacteriaceae;g__Myroides;s__odoratimimus	0	0	0	0	0	0	0	0	0	0	0	0	0	0	0	0	0	0	0	0	0	0	0	0	0	0	0	0	0	0	0	0	0	0	0	0	0	0	0	0	0	0	0	0	0	0	0	0	0
k__Bacteria;p__Bacteroidetes;c__Flavobacteriia;o__Flavobacteriales;f__[Weeksellaceae];Other;Other	0	0	0	0	0	0	0	0	0	0	0	0	0	0	0	0	0	0	0	0	0	0	0	0	0	0	0	0	0	0	0	0	0	0	0	0	0	0	0	0	0	0	0	0	0	0	0	0	0
k__Bacteria;p__Bacteroidetes;c__Flavobacteriia;o__Flavobacteriales;f__[Weeksellaceae];g__;s__	0	0.00128188	0	0.00254499	0	0.00157313	0.00237954	0.000516203	0.0021136	0.000570893	0.00150444	0.00117919	0	0	0	0.00172456	0	0.0129311	0	0.00609905	0.00392914	0	0	0	0	0	0	0	0	0	0.00333111	0.000561062	0.00111794	0	0	0	0	0	0	0	0	0	0	0	0.000479898	0	0	0	0
k__Bacteria;p__Bacteroidetes;c__Flavobacteriia;o__Flavobacteriales;f__[Weeksellaceae];g__Chryseobacterium;s__	0.0124327	0.00760694	0.0104748	0.00639884	0.00590175	0.0286346	0.166568	0	0.17278	0.280145	0.0427876	0.00340151	0.00508361	0	0.00405476	0.0287427	0	0.00303236	0	0.00199236	0	4.69859e-05	0	0	0	0.00799589	0	0	0	0.00550753	0.00520865	0	0.00453753	0.00230929	9.96314e-05	0.00289279	4.58621e-05	0	0.000205534	2.64543e-05	0.000146071	0	0	7.86832e-05	0.000639863	0.00101977	0.000126199	0.0012222	0.000121568
k__Bacteria;p__Bacteroidetes;c__Flavobacteriia;o__Flavobacteriales;f__[Weeksellaceae];g__Cloacibacterium;s__	0	0	0	0	0	0	0	0	0	0	0	0.000204091	0	0.00185322	0	0	0	0	0	0.0331382	0.00248768	0	0	0	0	0	0	0	0	0	0.00163527	0	0	0	0	0	0	0	0	0	0	0	0	0	0.000213288	0	0	5.91389e-05	0
k__Bacteria;p__Bacteroidetes;c__Flavobacteriia;o__Flavobacteriales;f__[Weeksellaceae];g__Elizabethkingia;s__meningoseptica	0	0	0	0	0	0	0	0	0	0	0	0	0	0	0	0	0.00811813	0	0	0	0	0	0	0	0	0	0	0	0	0	0	0	0	0	0	0	0	0	0	0	0	0	0	0	0	0	0	0	0
k__Bacteria;p__Bacteroidetes;c__Flavobacteriia;o__Flavobacteriales;f__[Weeksellaceae];g__Wautersiella;s__	0	0	0	0	0	0	0	0	0	0	0	0	0	0	0	0	0	0	0	0	0	0	0	0	0	0	0	0.00169968	0	0	0.00084792	0	0	0	0	0	0	0	0	0	0	0	0	0	0.00186627	0	0.000216341	0	0.000324182
k__Bacteria;p__Bacteroidetes;c__Sphingobacteriia;o__Sphingobacteriales;f__;g__;s__	0.000885413	0	0	0	0	0	0	0	0	0.00458753	0.00347801	0	0	0	0	0	0	0	0	0.000223632	0.0017902	0	0	0	0	0	0	0	0	0	0	0	0.0201559	0	0	0	0	0	0	0	0	0	0	0	0	0	0	0	0
k__Bacteria;p__Bacteroidetes;c__Sphingobacteriia;o__Sphingobacteriales;f__Sphingobacteriaceae;Other;Other	0	0	0	0	0	0	0	0	0	0	0	0	0	0	0	0	0	0	0	0	0	0	0	0	0	0	0	0	0	0	0	0	0	0	0	0	0	0	0	0	0	0	0	0	0	0	0	0	0
k__Bacteria;p__Bacteroidetes;c__Sphingobacteriia;o__Sphingobacteriales;f__Sphingobacteriaceae;g__;s__	0	0	3.7815e-05	0.00196328	0	0	0	0.00097505	0	0	0	0.00306136	0	0	0.00108395	0.000246366	0	0	0	0.00203302	0.00237143	0	0	0.0182814	0	0.0170205	0.0503809	0	0.0148866	0.0136642	0.0477258	0	0	0	0	0	0	0	3.73699e-05	0	0	0	0	0	0.000373254	0.000143406	0.0020913	0.000354834	0.00014183
k__Bacteria;p__Bacteroidetes;c__Sphingobacteriia;o__Sphingobacteriales;f__Sphingobacteriaceae;g__Olivibacter;s__	0	0	0	0	0	0	0	0	0	0	0	0	0	0	0	0.00574854	0	0	0	0	0	0	0	0	0	0	0	0	0	0	0.00115075	0	0	0	0	0	0	0	0	0	0	0	0	0	0	0	0	0	0
k__Bacteria;p__Bacteroidetes;c__Sphingobacteriia;o__Sphingobacteriales;f__Sphingobacteriaceae;g__Pedobacter;s__	0	0	0	0	0	0	0	0	0	0	0	0	0	0	0	0	0	0	0	0.00201269	0	0	0.00513863	0	0	0	0	0	0	0	0	0	0	0	0	0	0	0	0	0	0	0	0	0	0	0	0	0	0
k__Bacteria;p__Bacteroidetes;c__Sphingobacteriia;o__Sphingobacteriales;f__Sphingobacteriaceae;g__Sphingobacterium;Other	0	0	0	0	0	0	0	0	0	0	0	0	0	0	0	0	0	0	0	0	0	0	0	0	0	0	0	0	0	0	0	0	0	0	0	0	0	0	0	0	0	0	0	0	0	0	0	0	0
k__Bacteria;p__Bacteroidetes;c__Sphingobacteriia;o__Sphingobacteriales;f__Sphingobacteriaceae;g__Sphingobacterium;s__	0	0.00129875	0	0	0	0	0	0	0	0.000163112	0.00207063	0	0	0.00189956	0	0.00139607	0	0.00181245	0	0	0	0	0	0	0	0	0	0	0	0	0.00399734	0.000140266	0	0	0	0	0	0	7.47398e-05	0	4.17345e-05	5.43321e-05	0	0	0	0.000143406	0	0	0
k__Bacteria;p__Bacteroidetes;c__Sphingobacteriia;o__Sphingobacteriales;f__Sphingobacteriaceae;g__Sphingobacterium;s__faecium	0	0	0	0	0	0	0	0	0	0	0	0	0	0	0	0	0	0	0	0	0	0	0	0	0	0	0	0	0	0	0	0	0	0	0	0	0	0	0	0	0	0	0	0	0	0	0	0	0
k__Bacteria;p__Bacteroidetes;c__Sphingobacteriia;o__Sphingobacteriales;f__Sphingobacteriaceae;g__Sphingobacterium;s__mizutaii	0	0	0	0	0	0.00296951	0	0	0	0	0	0	0	0.00236286	0	0	0	0.00660497	0	0.000691226	0.00623082	0.00462811	0	0	0	0	0	0	0	0	0	0	0	0	0	0	0	0	0	0	0	0	0	0	0	0	0	0	0
k__Bacteria;p__Bacteroidetes;c__Sphingobacteriia;o__Sphingobacteriales;f__Sphingobacteriaceae;g__Sphingobacterium;s__multivorum	0	0	0.00158823	0	0	3.53513e-05	0	0.000200746	0	0.000367002	0	0	0.00234114	0	0	0.00123183	0.00176934	0.00583817	0	0.00250061	0	0	0	0	0	0	0	0	0	0	0.00345224	0.00224425	0.00279486	0	0	0	0	0	0	0	0	0	0	0	0	0.000430217	0	0	0
k__Bacteria;p__Bacteroidetes;c__[Rhodothermi];o__[Rhodothermales];f__Rhodothermaceae;g__Rubricoccus;s__	0.00166015	3.37336e-05	0	0	0.00162732	0	0	0	0	0	0	0	0	0	0	0	0	0	0.00429484	0	0.00471961	0.00148005	0	0	0	0	0	0	0	0	0	0	0	0	0	0	0	0	0	0	0	0	0	0	0	0	0	0	0
k__Bacteria;p__Bacteroidetes;c__[Saprospirae];o__[Saprospirales];f__;g__;s__	0	0	0	0	0	0	0	0	0	0	0	0	0	0	0	0	0	0	0	0	0	0	0	0	0	0	0	0	0.000494845	0	0	0	0	0.000692787	0	0.00393838	0	0	0	0	0	0	0	0	0	0	0	0	0
k__Bacteria;p__Bacteroidetes;c__[Saprospirae];o__[Saprospirales];f__Chitinophagaceae;Other;Other	0	0	0	0	0	0	0	0	0	4.0778e-05	0	0	0	0	0	0	0	1.74274e-05	0	0	0	0	0	0	0	0	0	0	0	0	0	0	0	0	0	0	0	0	0	0	0	0	0	0	0	0	0	0	0
k__Bacteria;p__Bacteroidetes;c__[Saprospirae];o__[Saprospirales];f__Chitinophagaceae;g__;s__	0.00343097	0.0131393	0.0109475	0.0142156	0.00943847	0.0146885	0.290898	0.195612	0.0701768	0.185724	0.0583658	0.00600934	0.00528428	0.00203855	0.00164599	0.085489	0.00744162	0.00399087	0.0187507	0.008559	0.00874175	0.00345346	0	0	0.00870022	0	0	0	0	0	0.00084792	0.054236	0.0632624	0.113155	0.0218691	0.0708908	0	0	0.00018685	0	4.17345e-05	3.62214e-05	0	4.72099e-05	0.00133305	0.000254944	0.00275835	0.00386374	0.0362273
k__Bacteria;p__Bacteroidetes;c__[Saprospirae];o__[Saprospirales];f__Chitinophagaceae;g__Chitinophaga;s__	0.0052018	0.0208811	0.0122143	0.00683512	0.0166855	0.0087141	0.00118977	0.00524806	0.000615352	4.0778e-05	0.0112429	0	0.00595318	0	0	0.00656976	0	0	0	0	0.00192969	0.00451064	0	0	0	0	0	0	0	0	0	0	0.00049321	0.000769764	0	0	9.17242e-05	0	0	0	0	0	0	0	0.00117308	0.000462085	0.00129805	0.000788519	0.000506534
k__Bacteria;p__Bacteroidetes;c__[Saprospirae];o__[Saprospirales];f__Chitinophagaceae;g__Flavihumibacter;s__	0	0	0	0	0	0	0	0	0	0.000326224	0	0	0	0	0	0	0	0	0	0	0	0	0	0	0	0	0	0	0	0	0.00623827	0	0.00138099	0	0	0	0	0	0	0	0	0	0	0	0	0	0	0	0
k__Bacteria;p__Bacteroidetes;c__[Saprospirae];o__[Saprospirales];f__Chitinophagaceae;g__Flavisolibacter;s__	0	0	0	0	0	0	0	0	0	0	0	0	0	0	0.00389417	0	0	0	0	0	0	0	0	0	0	0	0	0	0	0	0	0	0	0	0	0	0	0	0	0	0	0	0	0	0	0	0	0	0
k__Bacteria;p__Bacteroidetes;c__[Saprospirae];o__[Saprospirales];f__Chitinophagaceae;g__Niabella;s__	0.0150151	0.037613	0.0305735	0.0234866	0.0165553	0.0245338	0.18025	0.0422426	0.0176312	0.0280553	0.0633806	0.00453535	0.00214047	0.00171423	0.000923361	0.0475487	0.00755871	0.0110664	0.00396313	0.0023583	0.00351065	0.0267584	0	0	0	0	0	0	0	0	0.00975108	0.00689639	0.0273896	0.0137018	0.00388562	0.0139412	0	0	0.000373699	0	0.00022954	7.24428e-05	0	0.000157366	0	4.78019e-05	0.000847335	0.000887084	0.00226927
k__Bacteria;p__Bacteroidetes;c__[Saprospirae];o__[Saprospirales];f__Chitinophagaceae;g__Sediminibacterium;s__	0	0	0	0	0	0	0	0	0	0	0	0	0.000401338	0	0	0	0	3.48547e-05	0	0	0	0	0	0	0	0	0	0	0	0	0	0	0	0	0	0.00407779	0	0	0	0	0	0	0	0	0.000213288	0	0	0	0
k__Bacteria;p__Bacteroidetes;c__[Saprospirae];o__[Saprospirales];f__Chitinophagaceae;g__Terrimonas;Other	0	0	0	0	0	0	0	0	0	0	0	0	0	0	0	0	0.0037078	0.00250954	0	0.0113239	0	0	0	0	0	0	0	0	0	0	0	0	0	0	0	0.0140457	0	0	0	0	0	0	0	0	0	0	0	0	0
k__Bacteria;p__Bacteroidetes;c__[Saprospirae];o__[Saprospirales];f__Saprospiraceae;g__;s__	0	0	0	0	0	0	0	0	0	0	0	0	0	0	0	0	0	0	0	0	0	0	0	0	0	0	0	0	0	0	0	0	0.000131523	0	0	0	0	0	0	0	0	0	0	0	0	0	0	0	0
k__Bacteria;p__Chlamydiae;c__Chlamydiia;o__Chlamydiales;f__;g__;s__	0	0	0	0	0	0	0	0	0	0	0.000679425	0	0	0	0	0	0	0	0	0	0	0.00185594	0	0	0	0	0	0	0	0	0	0	0	0	0	0	0	0	0	0	0	0	0	0	0	0	0	0	0
k__Bacteria;p__Chlamydiae;c__Chlamydiia;o__Chlamydiales;f__Criblamydiaceae;Other;Other	0	0	0	0	0	0	0	0	0	0	0	0	0	0	0	0	0	0	0	0.000304952	0	0	0	0	0	0	0	0	0	0	0	0	0	0	0	0	0	0	0	0	0	0	0	0	0	0	0	0	0
k__Bacteria;p__Chlamydiae;c__Chlamydiia;o__Chlamydiales;f__Parachlamydiaceae;Other;Other	0.00136501	0	0	0	0	0	0	0.0031259	0.000374562	0	0	0	0	0	0	0	0	0	0	0	0	0	0	0	0	0	0	0	0	0	0	0	0.000131523	0	0	0	0	0	0	0	0	0	0	0	0	0	0	0	0
k__Bacteria;p__Chlamydiae;c__Chlamydiia;o__Chlamydiales;f__Parachlamydiaceae;g__Candidatus Protochlamydia;s__	0	0	0.000661763	0	0	0	0	0	0	0	0	0	0	0	0	0.000328488	0	0	0	0.00209401	0	0	0	0	0	0	0	0	0	0	0	0	0	0	0	0	0	0	0	0	0	0	0	0	0	0	0	0	0
k__Bacteria;p__Chlamydiae;c__Chlamydiia;o__Chlamydiales;f__Parachlamydiaceae;g__Parachlamydia;Other	0	0	7.56301e-05	0	0	0	0	0	0	0	0	0	0	0	0	0	0	0	0	0	0	0	0	0	0	0.00322641	0	0	0	0	0	0	0	0	0	0	0	0	0	0	0	0	0	0	0	0	0	0	0
k__Bacteria;p__Chlamydiae;c__Chlamydiia;o__Chlamydiales;f__Parachlamydiaceae;g__Parachlamydia;s__acanthamoebae	0	0	0	0	0	0	0	0	0	0	0	0	0	0	0	0	0	0	0	0	0	0	0	0	0	0	0	0	0	0	0	0	0	0	0	0	0	0	0	0	0	0	0	0	0	0	0	0	0
k__Bacteria;p__Chlamydiae;c__Chlamydiia;o__Chlamydiales;f__Rhabdochlamydiaceae;g__Candidatus Rhabdochlamydia;s__	0	0	0	0	0	0	0	0	0.000347807	4.0778e-05	0	0	0	0	0	0	0	0	0	0	0	0	0	0	0	0	0	0	0	0	0	0	0	0	0	0	0	0	0	0	0	0	0	0	0	0	0	0	0
k__Bacteria;p__Chlamydiae;c__Chlamydiia;o__Chlamydiales;f__Waddliaceae;g__;s__	0	0	0	0	0	0	0	0	0	0	0	0	0	0	0	0	0	0	0	0	0	0	0	0	0	0	0	0	0	0	0	0	0	0	0	0	0	0	0	0	0	0	0	0	0	0	0	0.000256269	0
k__Bacteria;p__Chloroflexi;c__;o__;f__;g__;s__	0	0	0	0	0	0	0	0	0	0	0	0	0	0	0.000562046	0	0	0	0	0	0	0	0	0	0	0	0	0	0	0	0	0	0	0	0	0	0	0	0	0	0	0	0	0	0	0	0	0	0
k__Bacteria;p__Chloroflexi;c__Anaerolineae;o__A31;f__S47;g__;s__	0	0	0	0	0	0	0	0	0	0	0	0	0	0	0	0	0	0	0	0	0.000720729	0	0	0	0	0	0	0	0	0	0	0	0	0	0	0	0	0	0	0	0	0	0	0	0	0	0	0	0
k__Bacteria;p__Chloroflexi;c__Anaerolineae;o__Anaerolineales;f__Anaerolinaceae;g__T78;s__	0	0	0	0	0	0	0	0	0	0	0	0	0	0	0	0	0	0	0	0	0	0	0	0	0	0	0	0	0	0	0	0	0	0	0	0	0	0	0	0	0	0	0	0	0	0	0	0	0
k__Bacteria;p__Chloroflexi;c__Anaerolineae;o__Ardenscatenales;f__Ardenscatenaceae;g__Ardenscatena;s__	0	0	0.00196638	0	0	0	0	0	0	0.000815561	0	0	0	0	0	0	0	0	0	0	0	0	0	0	0	0	0	0	0	0	0	0	0	0	0	0	0	0	0	0	0	0	0	0	0	0	0	0	0
k__Bacteria;p__Chloroflexi;c__Anaerolineae;o__Caldilineales;f__Caldilineaceae;g__;s__	0	0	0	0	0	0	0	0	0	0.000468948	0	0	0	0	0	0	0	0	0	0	0	0	0	0	0	0	0	0.00248415	0	0	0	0	0	0	0.000249078	0	0	0	0	0	0	0	0	0	0	0	0	0	0
k__Bacteria;p__Chloroflexi;c__Anaerolineae;o__DRC31;f__;g__;s__	0	0	0	0	0	0	0	0	0	0	0	0	0	0	0	0	0	0	0	0	0	0	0.000875261	0	0	0	0	0.000130745	0	0	0	0	0	0	0	0	0	0	0	0	0	0	0	0	0	0	0	0	0
k__Bacteria;p__Chloroflexi;c__Anaerolineae;o__GCA004;f__;g__;s__	0	0	0	0	0	0	0	0	0	0.000367002	0	0	0	0	0	0	0	0	0	0	0	0	0	0	0	0	0	0	0	0	0	0	0.00184132	0	0	0	0	0	0	0	0	0	0	0	0	0	0	0	0
k__Bacteria;p__Chloroflexi;c__Anaerolineae;o__SBR1031;f__A4b;g__;s__	0	0	0	0	0	0	0	0	0	0	0	0	0	0	0	0	0	0	0	4.06603e-05	0	0	0	0	0	0	0	0	0	0	0	0	0	0	0	0	0	0	0	0	0	0	0	0	0	0	0	0	0
k__Bacteria;p__Chloroflexi;c__Anaerolineae;o__SBR1031;f__oc28;g__;s__	0	0	0	0	0	0	0	0	0	0	0	0	0	0	0	0	0	0	0	0	0	0	0	0	0	0	0	0	0	0	0	0	0	0	0	0	0	0	0	0	0	0	0	0	0	0	0	0	0
k__Bacteria;p__Chloroflexi;c__Anaerolineae;o__SHA-20;f__;g__;s__	0	0	0	0	0	0	0	0	0	0	0	0	0	0	0	0	0	0	0	0	0	0	0.00474335	0	0	0	0	0	0	0	0	0	0	0	0	0	0	0	0	0	0	0	0	0	0	0	0	0	0
k__Bacteria;p__Chloroflexi;c__Chloroflexi;o__Chloroflexales;f__Chloroflexaceae;Other;Other	0	0	0	0	0	0	0	0	0	0	0	0	0	0	0	0	0	0	0	0	0	0	0	0	0	0	0	0	0	0	0	0	0	0	0	0	0	0	0	0	0	0	0	0	0	0	0	0	0
k__Bacteria;p__Chloroflexi;c__Chloroflexi;o__Chloroflexales;f__Chloroflexaceae;g__Chloronema;s__	0.00129123	0	0	0	0	0	0	0	0	0	0	0	0	0	0	0	0	0	0	0	0	0	0	0	0	0	0	0	0	0	0	0	0	0	0	0	0	0	0	0	0	0	0	0	0	0	0	0	0
k__Bacteria;p__Chloroflexi;c__Ellin6529;o__;f__;g__;s__	0	0	0	0	0	0	0	0	0	0	0	0	0	0	0	0	0	0	0	0	0	0	0	0	0	0	0	0	0	0	0	0	0	0	0.000498157	0	0	0	0	0	0	5.43321e-05	0	0	0	0	0	0	0
k__Bacteria;p__Chloroflexi;c__Gitt-GS-136;o__;f__;g__;s__	0	0	0	0	0	0	0	0	0	0.000795172	0	0	0	0	0	0	0	0	0.00469639	0	0	0	0	0	0	0	0	0	0	0	0	0	0	0	0.000149447	0	0	0	0	0	0	0	0	0	0	0.000191208	0.00068508	0	0.000709148
k__Bacteria;p__Chloroflexi;c__Ktedonobacteria;o__B12-WMSP1;f__;g__;s__	0	0	0	0	0	0	0	0	0	0	0	0	0	0	0.00305111	0	0	0	0	0	0	0	0	0	0	0	0	0	0	0	0	0	0	0	0	0	0	0	0	0	0	0	0	0	0.00165298	0	0	0	0
k__Bacteria;p__Chloroflexi;c__Ktedonobacteria;o__Thermogemmatisporales;f__Thermogemmatisporaceae;g__;s__	0	0	0	0	0	0	0	0	0	0	0	0	0	0	0	0	0	0	0	0.00441165	0	0	0	0	0	0	0	0	0	0	0	0	0	0	0	0	9.17242e-05	0	0	0	0	0	0	0	0	0	0	0	0
k__Bacteria;p__Chloroflexi;c__TK10;o__AKYG885;f__Dolo_23;g__;s__	0	0	0	0	0	0	0	0	0	0	0	0	0	0	0	0	0	0	0	0	0	0	0	0	0	0	0	0	0	0	0	0	0	0	0	0	0	0	0	0	0	0	0	0	0	0	0	0	0
k__Bacteria;p__Chloroflexi;c__TK10;o__B07_WMSP1;f__;g__;s__	0	0	0	0	0	0	0	0	0	0	0	0	0	0	0.0102774	0	2.60196e-05	0	0	0	0	0	0	0	0	0	0	0	0	0	0	0	0	0	0	0	0	0	0	0	0	0	0	0	0	0	0	0	0
k__Bacteria;p__Chloroflexi;c__TK17;o__mle1-48;f__;g__;s__	0	0	0	0	0	0	0	0	0	0	0	0	0	0	0	0	0	0	0	0	0	0.00462811	0	0	0	0	0	0	0	0	0	0	0	0	0	0	0	0	0	0	0	0	0	0	0	0.000334613	0	0	0
k__Bacteria;p__Chloroflexi;c__Thermomicrobia;o__;f__;g__;s__	0	0	0	0	0	0	0	0	0	0	0	0	0	0.00162157	0	0	0	0	0	0	0	0	0	0	0	0	0	0	0	0	0	0	0	0	0	0	0	0	0	0	0	0	0	0	0	0	0	0	0
k__Bacteria;p__Chloroflexi;c__Thermomicrobia;o__AKYG1722;f__;g__;s__	0	0	0	0	0	0	0	0	0	0	0	0	0	0	0	0	0	0	0.00307273	0	0	0	0	0	0	0	0	0	0	0	0	0	0	0	0	0	0	0	0	0	0	0	0	0	0	0	0	0.000354834	0
k__Bacteria;p__Chloroflexi;c__Thermomicrobia;o__Ellin6537;f__;g__;s__	0	0	0	0	0	0	0	0	0	0	0	0	0	0	0	0	0	0	0	0	0	0	0	0	0	0	0	0	0	0	0	0	0	0	0	0	0	0	0	0	0	0	0	0	0.000373254	0	0	0	0
k__Bacteria;p__Chloroflexi;c__Thermomicrobia;o__JG30-KF-CM45;f__;g__;s__	0	0.000725273	0.00217437	0.000472641	0.00236504	0.00273973	0.00297442	0.0222828	0.000401316	0.010011	0.00266917	0	0.00294314	0	0.000843069	0.0014782	0.00214662	0	0	0.00126047	0	0.00126862	0	0	0	0	0	0	0	0	0	0.00261829	0.00706935	0.000769764	0.000597788	0	0	0	0	0	0	0	0	0	0	0	0.000937477	0	0
k__Bacteria;p__Cyanobacteria;c__4C0d-2;o__MLE1-12;f__;g__;s__	0	0	0	0	0	0	0	0	0	0	0	0.00197288	0	0	0	0.000492732	0	0	0	0	0.00492886	0	0	0	0	0	0	0	0	0	0	0	0	0	0	0.00348529	0	0	0	0	0	0	0	0	0	0	0	0	0
k__Bacteria;p__Cyanobacteria;c__4C0d-2;o__YS2;f__;g__;s__	0	0	0	0	0	0	0	0	0	0	0	0.000997778	0	0	0	0	0	0	0	0	0	0	0	0	0	0	0	0	0	0	0	0	0	0	0	0	0	0	0	0	0	0	0	0	0	0	0	0	0
k__Bacteria;p__Cyanobacteria;c__Chloroplast;o__Chlorophyta;f__;g__;s__	0	0	0	0	0	0	0	0	0	0	0	0	0	0	0	0	0	0	0	0	0	0	0	0	0	0	0	0	0	0	0	0.000140266	0	0	0	0	0	0	0	0	0	0	0	0	0	0	0	0	0
k__Bacteria;p__Cyanobacteria;c__Chloroplast;o__Chlorophyta;f__Trebouxiophyceae;g__;s__	0	0	0	0	0	0.000600972	0	0	0	0	0	0	0	0	0	0	0	0	0	0	0	0	0	0	0	0	0	0	0	0	0	0	0	0	0	0	0	0	0	0	0	0	0	0	0	0	0	0	0
k__Bacteria;p__Cyanobacteria;c__Chloroplast;o__Cryptophyta;f__;g__;s__	0	0	0	0	0	0	0	0	0	0	0	0	0	0	0	0	0	0	0	0	0	0	0	0.00917371	0	0	0	0	0	0	0	0	0	0	0	0	0	0	0	0	0	0	0	0	0	0	0	0	0
k__Bacteria;p__Cyanobacteria;c__Chloroplast;o__Stramenopiles;f__;g__;s__	0	0	0	0	0	0.000106054	0	0	0	0	0	0.00342419	0	0.000416976	0	0.000164244	0	0	0	0	0	0	0	0	0.0031531	0	0	0	0	0	0	0	0	0	0	0	0	0	0	0	0	0	0.000135569	0	0	0	0	0	0
k__Bacteria;p__Cyanobacteria;c__ML635J-21;o__;f__;g__;s__	0	0	0	0	0	0	0	0	0	0	3.23536e-05	0	0	0	0	0	0	0	0	0	0	0	0	0	0	0	0	0	0	0	0	0	0	0	0	0	0	0	0	0	0	0	0	0	0	0	0	0	0
k__Bacteria;p__Cyanobacteria;c__Oscillatoriophycideae;o__Chroococcales;f__Xenococcaceae;g__;s__	0	0	0	0	0	0	0	0	0	0	0	0	0	0	0	0	0	0	0	0	0.0103459	0	0	0	0	0	0	0	0	0	0	0	0	0	0	0	0	0	0	0	0	0	0	0	0	0	0	0	0
k__Bacteria;p__Cyanobacteria;c__Oscillatoriophycideae;o__Chroococcales;f__Xenococcaceae;g__Chroococcidiopsis;s__	0	0	0	0	0	0	0	0	0	0	0	0	0	0	0	0	0	0	0	0	0	0	0	0	0	0	0	0	0	0	0	0	0.000263045	0	0	0	0	0	0	0	0	0	0	0	0	0	0	0	0
k__Bacteria;p__Cyanobacteria;c__Oscillatoriophycideae;o__Oscillatoriales;f__Phormidiaceae;g__Phormidium;s__animale	0	0	0	0	0	0	0	0	0	0	0	0	0	0	0	0	0	0	0	0	0	0	0	0	0	0	0	0	0	0	0	0	0	0	0	0	0	0	0	0	0	0	0	0	0	0	0	0	0
k__Bacteria;p__Cyanobacteria;c__Synechococcophycideae;o__Pseudanabaenales;f__Pseudanabaenaceae;g__;s__	0.00328341	0	0	0	0	0	0	0	0	0	0	0	0	0	0	0.000246366	0	0	0	0	0	0	0	0	0	0	0	0	0	0	0	0	0	0	0	0	0	0	0	0	0	0	0	0	0	0	0	0	0
k__Bacteria;p__Elusimicrobia;c__Elusimicrobia;o__IIb;f__;g__;s__	0	0	0	0	0	0	0	0	0	0	0	0	0	0	0	0	0	0	0	0	0	0	0	0.00732577	0	0	0	0	0	0	0	0	0	0	0	0	0	0	0	0	0	0	0	0	0	0	0	0	0
k__Bacteria;p__Elusimicrobia;c__Endomicrobia;o__;f__;g__;s__	0	0	0	0	0	0	0	0	0	0	0	0	0	0	0	0	0	0	0	0	0	0	0	0	0	0	0	0	0	0	0	0	0	0	0	0	0	0	0	0	0	0	0	0	0	0.000127472	0	0	0
k__Bacteria;p__FBP;c__;o__;f__;g__;s__	0	0	0	0	0	0	0	0.00174935	0	0	0	0	0	0	0	0	0	0	0	0	0	0	0	0	0	0.00154307	0	0	0	0	0	0	0	0	0	0	0	0	0	0	0	0	0	0	0	0	0	0	0
k__Bacteria;p__Fibrobacteres;c__Fibrobacteria;o__258ds10;f__;g__;s__	0	0	0	0	0	0	0	0	0	0	0	0	0	0	0	0.00041061	0	0	0	0	0	0	0	0	0	0	0	0	0	0	0	0	0	0	0	0	0	0	0	0	0	0	0	0	0	6.37359e-05	0	0	0
k__Bacteria;p__Firmicutes;c__Bacilli;Other;Other;Other;Other	0.000147569	0	0	0	0	0	0	0	0	0	0	0	0	0	0	0	0	0	0	0	0	0	0	0.000131996	0	0	0	0	0	0	0	0	0	0	0	0	0	0	0	0	0	0	0	0	0	0	0	0	0
k__Bacteria;p__Firmicutes;c__Bacilli;o__Bacillales;Other;Other;Other	0	0	3.7815e-05	0	4.33952e-05	0	0	0	0	0	3.23536e-05	0	0	0	0	0	0	0	3.49174e-05	8.13206e-05	9.29973e-05	0	0	0	0	0	0	0	0	0.000139431	0	4.67552e-05	0	0	0	0	0	0	0	0	0	0	0	0	0	0	0	0	6.07841e-05
k__Bacteria;p__Firmicutes;c__Bacilli;o__Bacillales;f__;g__;s__	0	0	0	0.000836212	0	0	0	0	0	0	0	0	0.0019398	0	8.02923e-05	0	5.20393e-05	0	0	8.13206e-05	0	0	0	0	0	0	0	0	0	0	0	0	0	0	0	0	0	0	0	0	0	0	0	0	0	0	0	0	0
k__Bacteria;p__Firmicutes;c__Bacilli;o__Bacillales;f__Bacillaceae;Other;Other	0	0	0	0	0	0	0	0	0	0	0	0	0	0	0	0	0	0	0	0	0	0	0	0	0	0	0	0	0	0	0	0	0	0	0	0	0	0	0	0	0	0	0	0	0	0	3.60568e-05	0	0
k__Bacteria;p__Firmicutes;c__Bacilli;o__Bacillales;f__Bacillaceae;g__;s__	0.000774736	0	0.000491596	7.27141e-05	0.0018226	0.00107821	0	0.000430169	2.67544e-05	0.000122334	1.61768e-05	0	0	0	0.00252921	0	0	0.00409543	0	0.000772546	0	0	0	0	0	0	0	0	0	0	0.00042396	0.00133252	0.00128235	0.00800554	0	0	0	0	0	0	0	3.62214e-05	0	0	0	0	0	0	0
k__Bacteria;p__Firmicutes;c__Bacilli;o__Bacillales;f__Bacillaceae;g__Anaerobacillus;s__	0	0	0	0	0	0	0	0	0	0	0	0	0	0	0.00164599	0	0	0	0	0	0	0	0	0	0	0	0	0	0	0	0	0	0	0	0	0	0	0	0	0	0	0	0	0	0	0	0	0	0
k__Bacteria;p__Firmicutes;c__Bacilli;o__Bacillales;f__Bacillaceae;g__Anoxybacillus;s__kestanbolensis	0	0	0	0	0	0	0	0	0	0	0	0	0	0	0	0	0	0	0	0.000304952	0	0	0	0	0	0	0	0	0	0	0.00109018	0	0	0	0	0	0	0	0	0	0	0	0	0	0	3.18679e-05	0	0	0
k__Bacteria;p__Firmicutes;c__Bacilli;o__Bacillales;f__Bacillaceae;g__Bacillus;Other	0.00464842	0.000809607	0.00209874	0.00145428	0.00297257	0.00298719	0	0.00369946	0.00216711	0.00277291	0.00192504	0	0.00354515	0	0.000923361	0.00188881	0	0	0	0.00286655	0	0.00648405	2.82342e-05	0	0	0.0128589	0	0.00271295	0	0	0	0.00743408	0.00147963	0.000230929	0.00333765	0.000627353	0	0	0	0	0	7.24428e-05	0	0	0	0.00015934	0.00124396	0	0.000182352
k__Bacteria;p__Firmicutes;c__Bacilli;o__Bacillales;f__Bacillaceae;g__Bacillus;s__	0	0	0	0	0	0	0	0	0.00128421	0.000122334	0	0.0012699	0	0.000648629	8.02923e-05	0.000739098	0.00134001	0	0.00197283	0.00121981	0	0	2.82342e-05	0	0	0	0	0	0	0.00474066	0.00145358	0.00128577	0	0	0	0.00268367	0	0	0	0	0	0	0	0	0	0.000207142	0.00236172	0	0
k__Bacteria;p__Firmicutes;c__Bacilli;o__Bacillales;f__Bacillaceae;g__Bacillus;s__anthracis	0	0	0	0	0	0	0	0	0	0	0.00171474	0	0	0	0	0	0	0	0	0	0.00444062	0	0	0	0	0	0	0	0	0	0	0	0	0.00100069	9.96314e-05	0	0	0	0	0	0	0	0	0	0	0	0	0	0
k__Bacteria;p__Firmicutes;c__Bacilli;o__Bacillales;f__Bacillaceae;g__Bacillus;s__cereus	0	0	0	0	0	0	0	0	0	4.0778e-05	0	0	0	0	0	0	0	0	0	0	0	0	0	0	0	0	0	0	0	0	6.05657e-05	2.33776e-05	0	0	0	3.48529e-05	0	0	0	0	0	0	0	0	0	0	0	0	2.02614e-05
k__Bacteria;p__Firmicutes;c__Bacilli;o__Bacillales;f__Bacillaceae;g__Bacillus;s__firmus	0	0	0	0	0	0	0	0	0	0	0	0	0	0	0	0	0.00305731	0	0	0.00382207	0	0	0	0	0	0	0	0	0	0	0	0	0	0	0	0	0	0	0	0	0	0	0	0	0	0	0	0	0
k__Bacteria;p__Firmicutes;c__Bacilli;o__Bacillales;f__Bacillaceae;g__Bacillus;s__muralis	0	0	0	0	0	0	0	0	0	0	0	0	0	0	0	0	0	0	0	0	0	0	0	0	0	0	0	0	0	0	0	0	0	0	0	0	0	0	0	0	0	0	0	0	0	0	0.000180284	0	0
k__Bacteria;p__Firmicutes;c__Bacilli;o__Bacillales;f__Bacillaceae;g__Bacillus;s__selenatarsenatis	0	0	0	0	0	0	0	0	0	0	0	0	0	0	0	0	0	0	0	4.06603e-05	0	0	0	0	0	0	0	0	0	0	0	0	0	0	0	0	0	0	0	0	0	0	0	0	0	0	0	0	0
k__Bacteria;p__Firmicutes;c__Bacilli;o__Bacillales;f__Bacillaceae;g__Bacillus;s__thermoamylovorans	0	0	0	0	0	0	0	0	0	0	0	0	0	0	0.00349271	0	0	0	0	0.00205335	0	0	0.0762324	0	0	0	0	0.00323593	0	0.00613497	0	0	0	0	0	0	0	0	0	0	0	0	0	0	0	0	0	0	0
k__Bacteria;p__Firmicutes;c__Bacilli;o__Bacillales;f__Bacillaceae;g__Geobacillus;s__	0	0	0	0	0	0	0	0	0	0	0	0	0	0	0	0	0	0	0	0.00134179	0	0	0	0	0	0	0	0	0	0	0	0	0	0	0	0	0	0	0	0	0	0	0	0	0	0	0	0	0
k__Bacteria;p__Firmicutes;c__Bacilli;o__Bacillales;f__Bacillaceae;g__Oceanobacillus;Other	0	0	0	0	0	0	0	0	0	0	0	0	0	0	0	0	0	0	0	0	0	0	0	0	0	0	0	0	0	0	0	0	0	0	0	0	0	0	0	0	0	0	0	0	0	0	1.80284e-05	0	0
k__Bacteria;p__Firmicutes;c__Bacilli;o__Bacillales;f__Bacillaceae;g__Oceanobacillus;s__	0	0	0	0	0	0	0	0	0	0	0	0	0	0	0	0	0	0	0	0	0	0	0	0	0	0	0	0	0	0	0	0	0	0	0	0	0	0	0	0	0	0	0	0	0	0	0.00010817	0	0
k__Bacteria;p__Firmicutes;c__Bacilli;o__Bacillales;f__Bacillaceae;g__Virgibacillus;Other	0	0	0	0	0	0	0	0	0	0	0	0	0	0	0	0	0	0	0	0	0	0	0	0	0	0	0	0	0	0	0	0	0	0	0	0	0	0	0	0	0	0	0	0	0	0	3.60568e-05	0	0
k__Bacteria;p__Firmicutes;c__Bacilli;o__Bacillales;f__Bacillaceae;g__Virgibacillus;s__	0	0	0	0	0	0	0	0	0	0	0	0	0	0	0	0	0	0	0	0	0	0	0	0	0	0	0	0	0	0	0	0	0	0	0	0	0	0	0	0	0	0	0	0	0	0	0.000162256	0	0
k__Bacteria;p__Firmicutes;c__Bacilli;o__Bacillales;f__Paenibacillaceae;Other;Other	0	0	0	0	0	0	0	0	0	0	0	0	0	0	0	0	0.000117088	0	0	8.13206e-05	0	0	0	0	0	0	0	0	0	0	0.000121131	0	0	0	0	0	0	0	0	0	0	0	0	0	0	0	0	0	0
k__Bacteria;p__Firmicutes;c__Bacilli;o__Bacillales;f__Paenibacillaceae;g__;s__	0	0	0	0	0	0	0	0	0	4.0778e-05	0	0	0	0	0	0	0	0	0	0	0	0	0	0	0	0	0	0	0	0	0	0	0	0	0	0	0	0	0	0	0	0	0	0	0	0.000175274	0	0	0
k__Bacteria;p__Firmicutes;c__Bacilli;o__Bacillales;f__Paenibacillaceae;g__Brevibacillus;Other	0.00475909	0.00177102	0.000548318	0.001018	0	0.000671675	0	0	0.00128421	0	0	0.00496621	0.0012709	0	0.00373359	0	0.104599	0.0276224	0.00998638	0.163942	0.0639356	0	0	0.00508184	0	0	0	0.000653723	0.000824742	0.00153374	0.000545091	0.000631195	0	0	0	0	0	0	0	0	0	0	9.03791e-05	0	0	0	0.000216341	0.000473111	0
k__Bacteria;p__Firmicutes;c__Bacilli;o__Bacillales;f__Paenibacillaceae;g__Brevibacillus;s__	0.000442706	0	0	0	0	3.53513e-05	0	0	0	0	0	0.00120187	0	0	0	0	0.000182138	0	0	0.000365943	0.00123221	0	0	0	0	0	0	0	0	0	0	0	0	0	0.00034871	0	0	0	0	0	0	0	0	0	0	0	0	0	0
k__Bacteria;p__Firmicutes;c__Bacilli;o__Bacillales;f__Paenibacillaceae;g__Brevibacillus;s__invocatus	0	0	0	0	0	0	0	0	0	0	0	0	0	0	0	0	2.60196e-05	0	0	0	4.64987e-05	0	0	0	0	0	0	0	0	0	0	0	0	0	0	0	0	0	0	0	0	0	0	0	0	0	0	0	0
k__Bacteria;p__Firmicutes;c__Bacilli;o__Bacillales;f__Paenibacillaceae;g__Paenibacillus;Other	0	0	0	0	0	0	0	0	0	0	0	0	0	0	0	0	0.00459247	0	0	0.00646499	0.0067888	0	0	0	0	0.00486299	0	0	0	0	0	0	0	0	0	0	0	0	0	0	0	0	0	0	0	0	0	0	0
k__Bacteria;p__Firmicutes;c__Bacilli;o__Bacillales;f__Paenibacillaceae;g__Paenibacillus;s__lentimorbus	0	0	0	0	0	0	0	0	0	0	0	0	0	0	0	0	2.60196e-05	0	0	0	0	0	0	0	0	0	0	0	0	0	0	0	0	0	0	0	0	0	0	0	0	0	0	0	0	0	0	0	0
k__Bacteria;p__Firmicutes;c__Bacilli;o__Bacillales;f__Planococcaceae;g__;s__	0.000996089	0	0	7.27141e-05	0	0	0	0	0	0	3.23536e-05	0.000181414	0	0	0	8.2122e-05	0	0	0	0	4.64987e-05	4.69859e-05	0	0	0.000116782	0	0.00011542	0	4.12371e-05	0	0	7.01328e-05	0	0	0.00034871	0	0	0	0	0	2.08672e-05	0	0	0	0.000159966	0	0.000270426	0.000118278	0
k__Bacteria;p__Firmicutes;c__Bacilli;o__Bacillales;f__Planococcaceae;g__Rummeliibacillus;s__	0	0	0	0	0	0	0	0	0	0	0	0	0	0	0	0	0	0	0	0	0	0	0	0	0	0	0	0	0	0	0	0	0	0	0	0	0	0	0	0	0	0	0	0	0	0	0	0	0
k__Bacteria;p__Firmicutes;c__Bacilli;o__Bacillales;f__Planococcaceae;g__Solibacillus;s__	0	0	7.56301e-05	0	0	0	0	0	0	0	0	0	0	0	0	0	0	0	0	0	0	0	0	0	0	0	0	0	0	0	0	0	0	0	0	0	0	0	0	0	0	0	0	0	0	0	0	0	0
k__Bacteria;p__Firmicutes;c__Bacilli;o__Bacillales;f__Staphylococcaceae;g__Jeotgalicoccus;s__psychrophilus	0	0	0	0	0	0	0	0	0	0	0	0	0	0	0	0	0	0	0	0	0	0	0	0	0	0	0	0	0	0	0	0	0	0	0	0	0	0	0	0	0	0	0	0	0	0	0	0	0
k__Bacteria;p__Firmicutes;c__Bacilli;o__Bacillales;f__Staphylococcaceae;g__Macrococcus;s__	0	0	0	0	0	0	0	0	0	0	0	0	0	0	0	0	0	0	0	0	0	0	0	0	0	0	0	0	0	0	0	0	0	0	0	0	0	0	0	0	0	0	0	0	5.3322e-05	0	0	0	0
k__Bacteria;p__Firmicutes;c__Bacilli;o__Bacillales;f__Staphylococcaceae;g__Macrococcus;s__caseolyticus	0	0	0	0	0	0	0	0	0	0	0	0	0	0	0	0	0	0	0	0	0	0	0	0	0	0	0	0	0	0	0	0	0	0	0	0	0	0	0	0	0	0	0	0	0.000373254	0	0	0	0
k__Bacteria;p__Firmicutes;c__Bacilli;o__Bacillales;f__Staphylococcaceae;g__Staphylococcus;s__aureus	0	0	0	0	0	3.53513e-05	0	0	0	0	0	0	0	9.26612e-05	0	0	0	0	3.49174e-05	0	0	0	0	0	0	0	0	6.53723e-05	0.000164948	0	0	0	0	0	0	0	0	0	0	0	0	0	0	0	0	0	0	0	0
k__Bacteria;p__Firmicutes;c__Bacilli;o__Bacillales;f__Staphylococcaceae;g__Staphylococcus;s__haemolyticus	0	0	0	0	0	0	0	0	0	0	0	0	0	0	0	0	0	0	0	0	0	0	0	0	0	0	0	0	0	0	0	0	0	0	0	0	0	0	0	0	0	0	0	0	0	0	0	0	0
k__Bacteria;p__Firmicutes;c__Bacilli;o__Bacillales;f__Staphylococcaceae;g__Staphylococcus;s__sciuri	0	0	0.00334663	0.000763498	0	0	0	8.60338e-05	0	0	0	0	0	0	0	0	0	0	0	0.000325283	0	0.00352394	0	0	0	0	0	0	0	0	0	0	0	0	0	0	0	0	0	0	0	0	0	0	0	0	0	0	0
k__Bacteria;p__Firmicutes;c__Bacilli;o__Bacillales;f__Thermoactinomycetaceae;Other;Other	0	0.000404804	0	0	0.00210467	0	0	0	0	0	0	0	0	0	0	0	0	0	0	0	0	0	0	0	0	0	0	0	0	0	0	0	0	0	0	0	0	0	0	0	0	0	0	0	0	0	0	0	0
k__Bacteria;p__Firmicutes;c__Bacilli;o__Bacillales;f__Thermoactinomycetaceae;g__Shimazuella;s__	0	0	0	0	0	0	0	0	0	0	0	0	0	0	0.00204745	0	0	0	0	0	0	0	0	0	0	0	0	0	0	0	0	0	0	0	0	0	0	0	0	0	0	0	0	0	0	0	0	0	0
k__Bacteria;p__Firmicutes;c__Bacilli;o__Bacillales;f__[Exiguobacteraceae];g__Exiguobacterium;s__	0	0	0	0	0	0	0	0	0	0	0	0	0	0	0	0	0	0	0	0	0	0	0	0	0	0	0	0	0	0	0	0	0	0	0	0	0	0	0	0	0	0	0	0	0.000159966	0	0.00079325	0	0.000182352
k__Bacteria;p__Firmicutes;c__Bacilli;o__Bacillales;f__[Thermicanaceae];g__Thermicanus;s__	0	0	0	0	0	0	0	0	0	0	0	0	0	0	0	0	0	0	0	0.00213467	0	0	0	0	0	0	0	0	0	0	0.000787354	0	0	0	0	0	0	0	0	0	0	0	0	0	0	4.78019e-05	0	0.000177417	0
k__Bacteria;p__Firmicutes;c__Bacilli;o__Gemellales;f__Gemellaceae;g__;s__	0	0	0	0	0	0	0	0	0	0	0	0.00199556	0	0.00361379	0	0.00156032	0	0.00341576	0.00158874	0	0	0	0	0	0.0117949	0	0	0.0125842	0.0110928	0	0.00042396	0.000864971	0	0	0	0	0	0	0	0	0	0	0	0	5.3322e-05	0.000111538	0	0	2.02614e-05
k__Bacteria;p__Firmicutes;c__Bacilli;o__Gemellales;f__Gemellaceae;g__Gemella;s__	0	0	0	0.00265406	0.0045565	0.00183827	0	0	0	0	0	0	0	0.005606	0	8.2122e-05	0	0	0	0	0	0	0	0	0	0	0	0.00160162	0.0097732	0.0022309	0	0	0	0	0	0	0	0	0	0	0	0	0	0	0.00026661	0	9.01421e-05	0.000887084	0.000162091
k__Bacteria;p__Firmicutes;c__Bacilli;o__Lactobacillales;Other;Other;Other	0	0	0	0	0	0	0	0	0	0	0	0	0	0	0	0	0	0	0	0	0	0	0	0	0	0	0	0	0	0	0	0	0	0	0	0	0	0	0	0	0	0	0	0	5.3322e-05	0	0	0	0
k__Bacteria;p__Firmicutes;c__Bacilli;o__Lactobacillales;f__;g__;s__	0	0	0	0	0	0	0	0	0	0	1.61768e-05	0	0	0	0	0	0	0	0	0	0	0	0	0	0	0	0	0	0	0	0.000969051	0	0	0	0	0	0	0	0	0	0	0	0	0	0	0	0	0	0
k__Bacteria;p__Firmicutes;c__Bacilli;o__Lactobacillales;f__Aerococcaceae;Other;Other	0	0	0.000983191	0	0	0	0	0	0.00206009	0	0	0	0	0	0	0	0.00217264	0	0	0	0	0	0	0	0	0	0	0.0165065	0	0	0	0.00151954	0	0	0	0	0	0	0	0	0	0	0	0	0	0	0	0	0
k__Bacteria;p__Firmicutes;c__Bacilli;o__Lactobacillales;f__Aerococcaceae;g__Abiotrophia;s__	0	0	0.00030252	0	0	0	0	0	0	0	0	0	0	0	8.02923e-05	0	0.000624471	0	0	0	0	0	0	0	0	0	0	0	0	0	0	0	0	0	0	0	0	0	0	0	0	0	0	0	0	0	0	0	0.000121568
k__Bacteria;p__Firmicutes;c__Bacilli;o__Lactobacillales;f__Aerococcaceae;g__Aerococcus;s__	0	0	0	0	0	0	0	0	0	0	0	0	0	0	0	0	0	0	0	0	0	0	0	0	0	0	0	0	0	0	0	0	0	0	0	0	0	0	0	0	0	0	0	0	0	0	0	0	0
k__Bacteria;p__Firmicutes;c__Bacilli;o__Lactobacillales;f__Aerococcaceae;g__Facklamia;s__	0	0.000978276	0	0	0	0	0	0	0	6.11671e-05	0	0	0	0	0	0.000492732	0	0	0	0	0	0	0	0	0	0	0	0	0	0.00160346	0.00127188	0.00147279	0	0	0	0	0	0	0	0	0	0	0	0	0	0	0	0	0
k__Bacteria;p__Firmicutes;c__Bacilli;o__Lactobacillales;f__Aerococcaceae;g__Marinilactibacillus;s__psychrotolerans	0	0	0	0	0	0	0	0	0	0	0	0	0	0	0	0.000164244	0	0	0	0	0	0	0	0	0	0	0	0	0	0	0	0	0	0	0	0	0	0	0	0	0	0	0	0	0	0	0.000721137	0	0
k__Bacteria;p__Firmicutes;c__Bacilli;o__Lactobacillales;f__Carnobacteriaceae;Other;Other	0	0	0	0	0	0	0	0	0	0	0	0	0	0	0	0	1.30098e-05	0	0	0	0	0	0	0	0	0	0	0	0	0	0	0	0	0	0	0	0	0	0	0	0	0	0	0	0	0	0	0	0
k__Bacteria;p__Firmicutes;c__Bacilli;o__Lactobacillales;f__Carnobacteriaceae;g__Carnobacterium;Other	0	0	0	0	0	0	0	0	0.000535088	0	0	0	0	0	0	0	0.00333051	0	0	0	0	0	0	0	0	0	0	0	0	0	0	0	0	0	0	0	0	0	0	0	0	0	0	0	0	0	0	0	0
k__Bacteria;p__Firmicutes;c__Bacilli;o__Lactobacillales;f__Carnobacteriaceae;g__Carnobacterium;s__	0	0	0	0	0	0	0	0	0	0	0	0	0	0	0	0	2.60196e-05	0	0	0	0	0	0	0	0	0	0	0	0	0	0	0	0	0	0	0	0	0	0	0	0	0	0	0	0	0	0	0	0
k__Bacteria;p__Firmicutes;c__Bacilli;o__Lactobacillales;f__Carnobacteriaceae;g__Desemzia;s__	0	0	0	0	0	0	0	0	0	0	0	0	0	0	0	0	0	0.0078946	0	0	0	0	0	0	0	0	0	0	0	0.00250976	0	0	0	0	0	0	0	0	0	0	0	0	0	0	0	0	0	0	0
k__Bacteria;p__Firmicutes;c__Bacilli;o__Lactobacillales;f__Carnobacteriaceae;g__Granulicatella;s__	0.00184461	0.00188908	0	0.00167242	0.00414425	0.001962	0	0	0	0.00020389	0.00165003	0.00183682	0	0.0330801	0.00658397	0.00123183	0.00128797	0	0.015451	0	0	0	0	0	0.0211958	0	0	0.0137609	0.00280412	0.00216118	0.00320998	0	0.000328807	0.00169348	0.00119558	0	0	0	0.00011211	0	0	0	0.000225948	0	0.000746507	0	0.000667051	0.000551963	0.000202614
k__Bacteria;p__Firmicutes;c__Bacilli;o__Lactobacillales;f__Enterococcaceae;Other;Other	0	0	0	0	0	0	0	0	0	0	0	0	0	0	0	0	0	0	0	0	0	0	2.82342e-05	0	0	4.67596e-05	0	0	0	0	0	0	0	0	0	0	0	0	0	0	0	0	0	0	0	0	0	0	0
k__Bacteria;p__Firmicutes;c__Bacilli;o__Lactobacillales;f__Enterococcaceae;g__;s__	0	0	0	0	0	0	0	0	0	0	0	0	0	0	0	0	0	0	0	0	0	0	0	0	0	0	0	0	0	0	0	0	0	0	0	0	0	0	0	0	4.17345e-05	0	0	0	0	0	0	0	0
k__Bacteria;p__Firmicutes;c__Bacilli;o__Lactobacillales;f__Enterococcaceae;g__Enterococcus;Other	0	0	0	0	0	0	0	0	0	0	0	0	0	0	0	0	0	0	0	0	0	0	0	0	0	0	0	0	0	0	0	0	0	0	0	0	0	0	0	0	0	0	0	0	0	0	0	0	0
k__Bacteria;p__Firmicutes;c__Bacilli;o__Lactobacillales;f__Enterococcaceae;g__Enterococcus;s__	0.00158636	0.00192282	0.00194747	0	8.67905e-05	0.000300486	0	0	0	0	0.000194121	0.000884394	0.00668896	0	0.00272994	0	0	0	6.98348e-05	0.000996178	0.00204594	0.00310107	0.00711503	0.0201294	0	0.00406808	0.00011542	0	0.00486598	0.00237033	0	0	0	0	0	0	0	0	5.60549e-05	0	0	0	0	0	0	0	0	0	0.000121568
k__Bacteria;p__Firmicutes;c__Bacilli;o__Lactobacillales;f__Enterococcaceae;g__Enterococcus;s__cecorum	0	0.000860208	0	0	0	3.53513e-05	0	0	0	0	0	0	0	0	0	0	0	0	0	0.00426933	0	0	0	0	0	0	0	0	0	0	0.00084792	0	0	0	0	0	0	0	0	0	0	0	0	0	0	6.37359e-05	0	0	0
k__Bacteria;p__Firmicutes;c__Bacilli;o__Lactobacillales;f__Lactobacillaceae;g__Lactobacillus;s__	0	0	0	0	0	0	0	0	0	0	0	0	0	0	0	0	0.00312236	0	0	0	0.00237143	0	0	0	0	0	0	0	0	0	0	0.00191696	0	0	0.00184318	0	0	0	0	0	0	0	0	0	0.00746507	0.00101977	0.000486767	0	0.00135751
k__Bacteria;p__Firmicutes;c__Bacilli;o__Lactobacillales;f__Lactobacillaceae;g__Lactobacillus;s__ruminis	0	0	0	0	0	0	0	0	0	0	0	0	0	0	0	0	0	0	0	0	0	0	0	0	0	0	0	0	0	0	0	0	0	0	0.000597788	0	0	0	0	0	0	0	0	0	0	0	0	0	0
k__Bacteria;p__Firmicutes;c__Bacilli;o__Lactobacillales;f__Leuconostocaceae;g__;s__	0	0	0	0.00192692	0.000477348	0	0	0	0	0	0	0	0	0	0.0236862	0.000328488	0	0	0.00371871	0	0	0	0	0	0.00519678	0	0.0120614	0.00261489	0.00119588	0.00244004	0.00163527	0	0	0.00284813	0	0	0	0	0	0	0	0	0	0	0.00458569	9.56038e-05	0.000216341	0.000512537	0
k__Bacteria;p__Firmicutes;c__Bacilli;o__Lactobacillales;f__Leuconostocaceae;g__Fructobacillus;s__	0	0	0	0	0	0	0	0	0	0	0	0	0	0	0	0	0	0	0	0	0	0	0	0	0	0	0	0	0	0	0.00169584	0	0	0	0	0	0	0	0	0	0	0	0	0	0	0	0	0	0
k__Bacteria;p__Firmicutes;c__Bacilli;o__Lactobacillales;f__Leuconostocaceae;g__Leuconostoc;Other	0	0	0	0	0	0	0	0	0	0	0	0	0	0	0	0	0	0	0	0	0	0	0	0	0	0	0	0	0	0	0	0	0	0	0	0	0	0	0	0	0	0	0	0	0	0	0	0	0
k__Bacteria;p__Firmicutes;c__Bacilli;o__Lactobacillales;f__Leuconostocaceae;g__Leuconostoc;s__	0	0	0	0	0	0	0	0	0	0	0	0	0	0	0.000802923	0	0	0	0	0	0	0	0	0	0	0	0	0	0	0	0	0	0	0.00146255	0	0	0	0	0	0	0	0	0	0	0.000906473	0	0	0	0.000486273
k__Bacteria;p__Firmicutes;c__Bacilli;o__Lactobacillales;f__Streptococcaceae;Other;Other	0	0	0	0	0	0	0	0	0	0	0	0	0	0	0	0	0	0	0	0	0	0	0	0	0	0	0	0	0	0	0	0	0	0	0	0	0	0	0	0	0	0	0	0	0	0	0	0	0
k__Bacteria;p__Firmicutes;c__Bacilli;o__Lactobacillales;f__Streptococcaceae;g__;s__	0	0	0	7.27141e-05	0	0	0	0	0	0	0	0	0	0	0	0	0	0	0	0	0	0	0	0	0	0	0	0	0	0	0	0	0	0	0	0	0	0	0	0	0	0	0	0	0	0	0	0	0
k__Bacteria;p__Firmicutes;c__Bacilli;o__Lactobacillales;f__Streptococcaceae;g__Lactococcus;s__	0	0	0	0	0	0	0	0	0	0	0	0	0	0	0	0	0	0	0	0	0	0	0	0.00488384	0	0	0	0	0	0	0	0	0	0	0	0	0	0	0	0	0	0	0	0	0	0	0.000162256	0	0
k__Bacteria;p__Firmicutes;c__Bacilli;o__Lactobacillales;f__Streptococcaceae;g__Streptococcus;Other	0	0	0	0	0	0	0	0	0	0	0	0	0	0	0	0	0	0	0	0	0	0	0	0	0	0	0.00011542	0	0	0	0	0	0	0	0	0	0	0	0	0	0	0	0	0	0	0	0	0	0
k__Bacteria;p__Firmicutes;c__Bacilli;o__Lactobacillales;f__Streptococcaceae;g__Streptococcus;s__anginosus	0	0	0	0.000763498	0	0.00547945	0	0	0	0	0	0	0	0	0	0	0	0	0	0	0	0	0	0	0	0	0	0	8.24742e-05	0	0.00181697	0	0	0	0	0	0	0	0	0	0	0	0	0	0	0.000223076	0	0	0
k__Bacteria;p__Firmicutes;c__Clostridia;o__Clostridiales;Other;Other;Other	0	0	0	0	0	0	0	0	0	0	0	0	0	0	0.00200731	0	0	0	0.0102832	0	0	0	0	0	0	0	0	0	0	0	0	0	0	0	0	0	0	0	0	0	0	0	0	0	0	0	0	0	0.000121568
k__Bacteria;p__Firmicutes;c__Clostridia;o__Clostridiales;f__;g__;s__	0	0.000134935	0	0	0	0	0	0	0	0	0	0	0	0	0.000682484	0	0	0	0	0	0	0	0	0	0	0.00692042	0	0	0	0	0.0017564	0	0	0.000538835	0	0	0	0	0	0	0	0	0	0	0	0	0	0	0
k__Bacteria;p__Firmicutes;c__Clostridia;o__Clostridiales;f__Caldicoprobacteraceae;g__Caldicoprobacter;s__	0	0	0	0	0	0	0	0	0	0	0	0	0	0	0	0	0	0	0	0	0	0	0	0	0	0	0	0	0	0	0	0	0	0	0	0	0	0	0	0	0	0	0	0	0	0	0	0	0
k__Bacteria;p__Firmicutes;c__Clostridia;o__Clostridiales;f__Christensenellaceae;g__;s__	0	0	0	0	0	0	0	0	0	0	0	0	0	0	0	0	0	0	0	0.00237863	0	0	0.00516686	0	0	0	0	0	0	0	0	0	0	0	0	0	0	0	0	0	0	0	0	0	0	0	0	0	0
k__Bacteria;p__Firmicutes;c__Clostridia;o__Clostridiales;f__Clostridiaceae;Other;Other	0	0	0	0	0	0	0	0	2.67544e-05	0	0	0	0	0	0	0	0	0	0	0	0	0	0	0	0	0	0	0	0	0	0	0	0	0	0	0	0	0	0	0	0	0	0	0	0	0	0	0	0
k__Bacteria;p__Firmicutes;c__Clostridia;o__Clostridiales;f__Clostridiaceae;g__;s__	0.000590275	0	0	0	0	0	0	0	0.000508334	0	0	0.00077101	0	9.26612e-05	0	0	0	0	0	0	0	0	0	0	0	0	0	0	0	0	0	0	0.000131523	0	0	0	0	0	0	0	0	0	0	0	0	0	0	0	0
k__Bacteria;p__Firmicutes;c__Clostridia;o__Clostridiales;f__Clostridiaceae;g__Caloramator;s__	0	0	0	0	0	0	0	0	0	0	0	0	0	0	0	0	0	0	0	0	0	0	0.00934553	0	0	0	0	0	0	0	0	0	0	0	0	0	0	0	0	0	0	0	0	0	0	0	0	0	0
k__Bacteria;p__Firmicutes;c__Clostridia;o__Clostridiales;f__Clostridiaceae;g__Clostridium;s__	0	0	0	0	0	0	0	0	0	0	0.00131032	0.000566919	0	0	0	0	0	0	0	0.00111816	0	0	0	0	0	0	0	0	0	0	0	0	0	0	0	0	0	0	0	0	0	0	0	0	0	0	0	0	0
k__Bacteria;p__Firmicutes;c__Clostridia;o__Clostridiales;f__Clostridiaceae;g__Clostridium;s__perfringens	0	0	0	0	0	0	0	0	0	0	0	0	0	0	0	0	0	0	0	0	0	0	0	0	0	0	0	0	0	0	0	0	0	0	0	0	0	0	0	0	0	0	0	0	0	0	0	0	0
k__Bacteria;p__Firmicutes;c__Clostridia;o__Clostridiales;f__Clostridiaceae;g__Thermoanaerobacterium;s__saccharolyticum	0	0	0	0	0	0	0	0	0	0	0	0	0	0	0	0	0	0	0	0	0	0	0.00392456	0	0	0	0	0	0	0	0	0	0	0	0	0	0	0	0	0	0	0	0	0	0	0	0	0	0
k__Bacteria;p__Firmicutes;c__Clostridia;o__Clostridiales;f__Lachnospiraceae;Other;Other	0	0	0	0	0	0	0	0	0	0	0	0	0	0	0	0	0	0	0	0	0	0	0	0	0	0	0	0	0	6.97156e-05	0	0	0	0	0	0	0	0	0	0	0	0	0	0	0	0	0	0	0
k__Bacteria;p__Firmicutes;c__Clostridia;o__Clostridiales;f__Lachnospiraceae;g__;s__	0	0	0.000926469	0.0253772	0	0.000760053	0	0.000344135	0	0	0	0.000952424	0	0.000833951	0	0	0.00157419	0	0	0	0	0.000657802	0	0	0	0	0	0	0	0.00244004	0.00139301	0	0	0	0	0	0	0	0	0	0	0	0	0	0.00186627	0	1.80284e-05	0	6.07841e-05
k__Bacteria;p__Firmicutes;c__Clostridia;o__Clostridiales;f__Lachnospiraceae;g__Blautia;s__	0	0	0	0	0	0	0	0	0	0	0	0	0	0	0	0	0	0	0	0	0	0	0	0	0	0	0	0.00111133	0	0	0	0	0	0	0	0	0	0	0	0	0	0	0	0	0	0	0	0	0
k__Bacteria;p__Firmicutes;c__Clostridia;o__Clostridiales;f__Lachnospiraceae;g__Butyrivibrio;s__	0	0	0	0	0	0	0	0	0	0	0	0	0	0	0	0	0	0	0	0	0	0	0	0	0	0	0	0	0	0	0	0	0	0	0	0	0	0	0	0	0	0	0	0	0	0	0.000288455	0	0
k__Bacteria;p__Firmicutes;c__Clostridia;o__Clostridiales;f__Lachnospiraceae;g__Catonella;s__	0	0	0	0	0	0	0	0	0	0	0	0	0	0	0.00116424	0	0	0	0	0	0	0	0	0	0	0	0	0	0	0	0.00375507	0	0	0	0	0	0	0	5.60549e-05	0	0	0	0	0	0	0	0	0	0
k__Bacteria;p__Firmicutes;c__Clostridia;o__Clostridiales;f__Lachnospiraceae;g__Coprococcus;s__	0	0	0	0	0	0	0	0	0	0	0	0	0	0	0	0	0	0	0	0	0	0	0	0	0	0	0	0	0	0.00209147	0	0	0	0	0	0	4.58621e-05	0	0	0	0	0	0	0	0	0	0	0	0
k__Bacteria;p__Firmicutes;c__Clostridia;o__Clostridiales;f__Lachnospiraceae;g__Moryella;s__	0	0	0	0	0	0	0	0	0	0	0	0	0	0	0	0	0	0	0	0	0	0	0	0	0	0	0	0	0	0	0	0.000818216	0	0	0	0	0	0	0	0	0	0	0	0	0	0	0	0	0
k__Bacteria;p__Firmicutes;c__Clostridia;o__Clostridiales;f__Lachnospiraceae;g__Roseburia;s__	0	0	0	0	0.000954695	0	0	0	0	0	0	0	0	0	0	0	0	0	0	0	0	0	0	0	0	0	0	0	0	0	0	0	0	0	0	0	0	0	0	0	0	0	0	0	0	0	0	0	0
k__Bacteria;p__Firmicutes;c__Clostridia;o__Clostridiales;f__Lachnospiraceae;g__[Ruminococcus];s__	0	0	0	0	0	0	0	0	0	0	0	0	0	0	0	0	0	0	6.98348e-05	0	0	0	0	0	0	0	0	0	0	0	0	0	0	0	0	0	0	0	0	0	0	0	0	0	0	0	0	0	0
k__Bacteria;p__Firmicutes;c__Clostridia;o__Clostridiales;f__Lachnospiraceae;g__[Ruminococcus];s__gnavus	0	0	0	0	0	0	0	0	0	0	0	0	0	0	0	0	0	0	0	0	0	0	0	0	0	0	0	0	0	0	0	0	0	0.00230929	0	0	0	0	0	0	0	0	0	0	0	0	0	0	0
k__Bacteria;p__Firmicutes;c__Clostridia;o__Clostridiales;f__Peptococcaceae;g__Dehalobacter_Syntrophobotulus;s__	0.000737844	0	0	0	0	0	0	0	0	0	0	0	0	0	0	0	0	0	0	0	0	0	0	0	0	0	0	0	0	0	0	0	0	0	0	0	0	0	0	0	0	0	0	0	0	0	0	0	0
k__Bacteria;p__Firmicutes;c__Clostridia;o__Clostridiales;f__Peptococcaceae;g__Desulfosporosinus;s__	0	0	0	0	0	0	0	0	0	0	0	0	0	0	0	0	0	0	0	0	0	0	0	0	0	0	0	0	0	0	0	0.00392744	0	0	0	0	0	0	0	0	0	0	0	0	0	0	0	0	0
k__Bacteria;p__Firmicutes;c__Clostridia;o__Clostridiales;f__Peptococcaceae;g__Peptococcus;s__	0	0	0	0	0	0	0	0	0	0	0	0	0	0	0	0	0	0	0	0	0	0	0	0	0	0	0	0	0	0	0	0	0	0	0	0	0	0	0	0	0	0	0	0	0	0	0	9.85649e-05	0
k__Bacteria;p__Firmicutes;c__Clostridia;o__Clostridiales;f__Peptostreptococcaceae;Other;Other	0	0	0	0	0	0	0	0	0	0	0	0	0	0	0.000120438	0	0	0	0	0	0	0	0	0	0	0	0	0	0	0	0	0	0	0	0	0.00369441	0	0	0	0	0	0	0	0	0	0	0	0	0
k__Bacteria;p__Firmicutes;c__Clostridia;o__Clostridiales;f__Peptostreptococcaceae;g__;s__	0	0	0	0	0	0	0	0	0	0	0	0	0	0	0.00124453	0	0	0	0	0	0	0	0	0	0	0	0	0	0	0	0	0	0	0	0	6.97058e-05	0	0	0	0	0	0	0	0	0	0	0	0	0
k__Bacteria;p__Firmicutes;c__Clostridia;o__Clostridiales;f__Peptostreptococcaceae;g__Clostridium;Other	0	0	0	0	0	0	0	0	0	0	0	0	0	0	0.00180658	0	0	0	0	0	0	0	0	0	0	0	0	0	0	0	0	0	0	0	0	0	0	0	0	0	0	0	0	0	0	0	0	0	0
k__Bacteria;p__Firmicutes;c__Clostridia;o__Clostridiales;f__Peptostreptococcaceae;g__Peptostreptococcus;s__anaerobius	0	0	0	0	0	0	0	0	0	0	0	0	0	0	0	0	0	0	0	0	0	0	0	0	0	0	0	0	0	0	0	0	0.000394568	0	0	0	0	0	0	0	0	0	0	0	0	0	0	0	0
k__Bacteria;p__Firmicutes;c__Clostridia;o__Clostridiales;f__Peptostreptococcaceae;g__[Clostridium];s__bifermentans	0	0	0	0	0	0	0	0	0	0	0	0	0	0	0	0	0	0	0	0	0	0	0	0	0	0	0	0	0	0	0.0021198	0	0	0	0	0	0	0	0	0	0	0	0	0	0	0	0	0	0
k__Bacteria;p__Firmicutes;c__Clostridia;o__Clostridiales;f__Ruminococcaceae;g__;s__	0	0	0	0	0	0	0	0	0	0	0	0	0	0	0	0.000328488	0	0	0	0	0	0	0.0112372	0	0	0	0	0	0.00193814	0	0	0	0	0	0	0	0	0	0	0	0	0	0	0	0.000906473	0	0	0	0
k__Bacteria;p__Firmicutes;c__Clostridia;o__Clostridiales;f__Ruminococcaceae;g__Faecalibacterium;s__prausnitzii	0	0	0	0	0	0	0	0	0	0	0	0	0	0	0	0	0	0	0	0	0	0	0	0	0	0	0	0	0	0	0	0	0	0	0	0	0	0	0	0	0	0	0	0	0	0	0	0	0
k__Bacteria;p__Firmicutes;c__Clostridia;o__Clostridiales;f__Ruminococcaceae;g__Oscillospira;s__	0	0	0	0	0	0	0	0	0	0	0	0	0	0	0	0	0	0	0	0	0	0	0	0	0	0	0	0.000490292	0	0	0	0	0	0	0	0	0	0	0	0	0	0	0	0	0	0	0	0	0
k__Bacteria;p__Firmicutes;c__Clostridia;o__Clostridiales;f__Veillonellaceae;g__;s__	0	0	0	0	0	0	0	0	0	0	0	0	0	0	0	0	0	0	0	0	0	0	0	0	0	0	0	0.00245146	0	0	0	0	0	0	0	0	0	0	0	0	0	0	0	0	0	0	0	0	0
k__Bacteria;p__Firmicutes;c__Clostridia;o__Clostridiales;f__Veillonellaceae;g__Dialister;s__	0.00106987	0	0.0012668	0	0	0	0	0	0	0	0	0	0	0	0	0.000164244	0	0	0	0	0	0	0	0	0	0	0	0	0	0	0	0	0	0	0	0	0	0	0	0	0	0	0	0	0	0	0	0	0
k__Bacteria;p__Firmicutes;c__Clostridia;o__Clostridiales;f__Veillonellaceae;g__Megasphaera;s__	0	0	0	0	0	0	0	0	0	0	0	0	0	0	0	0	0	0	0	0	0	0	0	0	0	0	0	0	0	0	0.00127188	0	0	0	0	0	0	0	0	0	0	0	0	0	0	0	0	0	0
k__Bacteria;p__Firmicutes;c__Clostridia;o__Clostridiales;f__Veillonellaceae;g__Selenomonas;s__	0	0	0	0.000727141	0	0	0	0	0	0	0.00270152	0	0	0	0	0	0.000936707	0	0	0	0	0	0	0	0	0	0	0.00222266	0	0.00432236	0.00672279	0	0	0	0	0	0	0	0	0	0	0	0	0	0	4.78019e-05	0	0	0
k__Bacteria;p__Firmicutes;c__Clostridia;o__Clostridiales;f__Veillonellaceae;g__Selenomonas;s__noxia	0	0	0	0	0	0	0	0	0	0	0	0	0	0	0.00212774	0	0	0	0	0	0	0	0	0	0	0	0	0	0.00131959	0	0.00278602	0	0	0	0	0	0	0	0	0	0	0	0	0	0.000586542	0	0.000558881	0	0
k__Bacteria;p__Firmicutes;c__Clostridia;o__Clostridiales;f__Veillonellaceae;g__Veillonella;Other	0	0	0	0	0	0	0	0	0	0	0	0	0	0	0	0	0	0	0	0	0	0	0	0	0	0	0	0	0	0	0	0	0	0	0	0	0	0	0	0	0	0	0	0	0	0	0	0	0
k__Bacteria;p__Firmicutes;c__Clostridia;o__Clostridiales;f__Veillonellaceae;g__Veillonella;s__	0	0	0	0.0041447	0	0	0	0	0	0	0	0	0	0.00213121	0.00493797	0.000739098	0.0050348	0	0.00457418	0	0	0	0	0	0	0	0.00652124	0.00817154	0	0	0	0	0	0	0	0	0	0	0	0	0	0	0	0.000110156	0.000586542	0	0	0	0.000182352
k__Bacteria;p__Firmicutes;c__Clostridia;o__Clostridiales;f__Veillonellaceae;g__Veillonella;s__dispar	0.00538626	0	0.00147479	0.00908926	0.00607533	0.00217411	0	0.00100373	0	0	0	0.00231303	0	0	0.00289052	0.00041061	0.00136603	0	0.0222948	0	0.00420813	0	0.00443277	0.00567582	0	0.00701393	0.0290859	0.00225534	0.020866	0.00362521	0.0123554	0	0	0.0016165	0.00154429	0	0	0	3.73699e-05	0	0	0	0	0	0.000799829	0.000175274	0	0	4.05227e-05
k__Bacteria;p__Firmicutes;c__Clostridia;o__Clostridiales;f__[Mogibacteriaceae];g__;s__	0	0	0.00158823	0	0	8.83783e-05	0	0	0	0	0	0	0	0	0	0	0	0	0	0	0	0	0	0	0	0	0	0	0	0	0	0	0	0	0	0	0	0	0	0	0	0	0	0	0	0	0	0	0
k__Bacteria;p__Firmicutes;c__Clostridia;o__Clostridiales;f__[Mogibacteriaceae];g__Mogibacterium;s__	0	0	0	0	0	0	0	0	0	0	0	0	0	0	0	0	0	0	0	0	0	0	0	0	0	0	0	0.000653723	0	0	0	0	0	0	0	0	0	0	0	0	0	0	0	0	0	0	0	0	0
k__Bacteria;p__Firmicutes;c__Clostridia;o__Clostridiales;f__[Tissierellaceae];g__1-68;s__	0	0	0.00204201	0	0	0	0	0	0	0	0	0	0	0	0	0	0	0	0	0	0	0	0	0	0	0	0	0	0	0	0	0	6.57614e-05	0	0	0	0	0	0	0	0.000104336	0	0	0	0	0	0	0	0
k__Bacteria;p__Firmicutes;c__Clostridia;o__Clostridiales;f__[Tissierellaceae];g__Finegoldia;s__	0	0	0.00270378	0	0	0.000707026	0	0	0	0	0	0.00510227	0	0	0.00718616	0	0	0	0.011226	0.00142311	0.00274342	0	0	0	0	0.00865052	0.00911819	0.0141204	0.00527835	0.0179866	0.00320998	0.000420797	9.8642e-05	0	0.000896682	0	0	0	0	0	0	3.62214e-05	0.000180758	0	0.00133305	0.000334613	0.000883392	0	0.00014183
k__Bacteria;p__Firmicutes;c__Clostridia;o__Clostridiales;f__[Tissierellaceae];g__Parvimonas;s__	0.00118055	0	0	0.000872569	0	0	0	0	0	0	0	0	0	0	0.00108395	0.00172456	0	0	0	0	0	0	0	0	0	0	0	0.000522978	0.00449485	0	0.0017564	0	0	0	0	0	0	0	0	0	0	0	0	0	0.000693185	9.56038e-05	0	0	0
k__Bacteria;p__Firmicutes;c__Clostridia;o__Clostridiales;f__[Tissierellaceae];g__Tissierella_Soehngenia;s__	0	0	0	0	0	0	0	0	0	0	0	0	0	0	0	0	0	0	0	0.00213467	0	0	0	0	0	0	0	0	0	0	0	0	0	0	0	0	0	0	0	0	0	0	0	0	0	0	0	0	0
k__Bacteria;p__Firmicutes;c__Clostridia;o__SHA-98;f__;g__;s__	0	0	0	0	0	0	0	0	0	0	0	0	0	0	0	0	0	0	0	0	0	0	0	0	0	0	0	0	0	0	0	0	0	0	0	0	0	0	0	0	0	0	0	0	0	0	0	0	0.000121568
k__Bacteria;p__Firmicutes;c__Erysipelotrichi;o__Erysipelotrichales;f__Erysipelotrichaceae;g__Bulleidia;Other	0	0	0	0	0	0	0	0	0	0	0	0	0	0	0	0	0	0	0	0	0	0	0	0	0	0	0	0	0	0	0	0	0	0	0	0	0	0	0	0	0	0	0	0	0	0	0	0	0
k__Bacteria;p__Firmicutes;c__Erysipelotrichi;o__Erysipelotrichales;f__Erysipelotrichaceae;g__Bulleidia;s__	0	0	0	0.000581712	0.0018009	0	0	0	0	0	0	0	0	0	0.00465695	0	0	0	0	0	0	0	0	0	0	0	0	0	0	0	0.000908485	0.00163643	0	0	0	0	0	0	0	0	0	0	0	0	0	6.37359e-05	0	0	0
k__Bacteria;p__Firmicutes;c__Erysipelotrichi;o__Erysipelotrichales;f__Erysipelotrichaceae;g__Bulleidia;s__moorei	0	0	0	0	0	0	0	0	0	0	0	0	0	0	0	0	0	0	0	0	0	0	0	0	0	0	0	0	0	0	0	0	0	0	0	0	0	0	0	0	0	0	0	0	0	0	0	0	0
k__Bacteria;p__Fusobacteria;c__Fusobacteriia;o__Fusobacteriales;f__;g__;s__	0	0	0	0	0	0	0	0	0	0	0	0	0	0	0	0	0	0.00541991	0	0	0	0	0	0	0	0	0	0	0	0	0	0	0	0	0	0	0	0	0	0	0	0	0	0	0	0	0	0	0
k__Bacteria;p__Fusobacteria;c__Fusobacteriia;o__Fusobacteriales;f__Fusobacteriaceae;g__Fusobacterium;s__	0.00450085	0.00306976	0.000359243	0.0103618	0	0	0	0.000716949	0.00109693	0	0	0.00161005	0	0.00273351	0.00268979	0.00238154	0.00455344	0.00193444	0.0100038	0.0029682	0	0.00159752	0	0	0	0.00729449	0.0173707	0.0150683	0.00181443	0.00501952	0.00218036	0.00329624	0.000328807	0	0.00104613	0	0	0	0	0	0	0	0.000225948	6.29465e-05	0.00191959	0.000509887	0.00045071	0.000256269	0.00044575
k__Bacteria;p__Fusobacteria;c__Fusobacteriia;o__Fusobacteriales;f__Leptotrichiaceae;g__Leptotrichia;s__	0	0	0	0.00632612	0.0009113	0	0	0.000401491	0.00329079	0	0	0.000634949	0	0.00532802	0.0112811	0.000985464	0.00666103	0.00423485	0.00872936	0	0.00137171	0	0	0.0110216	0	0	0	0.00277832	0.0475464	0.00662298	0.000242263	0.00815878	0.000164403	0	0.000846867	0	0.000114655	0	0	2.64543e-05	0	0	0	3.14733e-05	0.00149301	0.00023901	0.00270426	0.00157704	0.0020464
k__Bacteria;p__GAL15;c__;o__;f__;g__;s__	0	0	0	0	0	0	0	0	0	0	0	0	0	0	0	0	0	0	0	0.000914857	0	0	0	0	0	0	0	0	0	0	0	0	0	0	0	0	0	0	0	0	0	0	0	0	0	0	0	0	0
k__Bacteria;p__GN02;c__3BR-5F;o__;f__;g__;s__	0	0	0	0	0	0	0	0	0	0	0	0	0	0.00138992	0	0	0	0	0	0	0	0	0	0	0	0	0	0	0	0	0	0	0	0	0	0	0	0	0	0	0	0	0	0	0	0.000525821	0	0	0
k__Bacteria;p__GN02;c__BD1-5;o__;f__;g__;s__	0	0	0	0	0	0	0	0	0	0	0.00349418	0	0	0	0	0	0	0	0	0	0	0	0.0051104	0	0	0	0	0	0	0	0	0	0.000131523	0	0	0	0	0	0	0	0	0	0	0	0	0	0	0	0
k__Bacteria;p__Gemmatimonadetes;c__Gemm-1;o__;f__;g__;s__	0	0	0	0	0	0	0	0	0	0	0	0	0	0	0	0	0	0	0	0	0	0	0	0	0	0	0	0	0	0	0	0	0	0	0	0	0	0	0	0	0	3.62214e-05	0	0	0	0	0	0	0
k__Bacteria;p__Gemmatimonadetes;c__Gemm-5;o__;f__;g__;s__	0	0	0	0	0	0	0	0	0	0	0	0	0	0	0	0	0	0	0	0	0	0	0	0	0	0	0	0	0	0	0.000363394	0	0	0	0	0	0	0	0	0	0	0	0	0	0	0	0	0	0
k__Bacteria;p__Gemmatimonadetes;c__Gemmatimonadetes;Other;Other;Other;Other	0.00166015	0	0	0	0.00295088	0	0	0	0	0.000652449	0	0	0	0	0	0.000328488	0	0	0	0	0	0	0	0	0	0	0	0	0	0	0	0	0.0018742	0	0	0	0	0	0	0	0	0	0	0	0	0	0	7.88519e-05	0
k__Bacteria;p__Gemmatimonadetes;c__Gemmatimonadetes;o__;f__;g__;s__	0	0	0	0	0	0	0	0	0.000187281	0	0	0	0	0	0	0	0	0	0	0.000813206	0	0	0	0	0	0	0	0	0	0	0	0	0	0	0.000149447	0	0	0	0	0	0	0	0	0	0	0	0	0	0.000101307
k__Bacteria;p__Gemmatimonadetes;c__Gemmatimonadetes;o__Gemmatimonadales;f__Ellin5301;g__;s__	0	0	0	0	0	0	0	0	0	0	0	0	0	0	0	0	0	0	0	0	0	0	0	0	0	0	0	0	0	0	0	0	0	0	0	0	0	0	0	0	0	0	0	0	0	0	0	0	0
k__Bacteria;p__Gemmatimonadetes;c__Gemmatimonadetes;o__N1423WL;f__;g__;s__	0	0	0	0	0	0	0	0	0	0	0	0	0	0	0	0	0	0	0	0	0	0	0	0	0	0	0	0	0	0	0	0	0	0	0	0	0	0	0	0	0	0	0	0	0.000373254	0	0	0	0
k__Bacteria;p__Lentisphaerae;c__[Lentisphaeria];o__Victivallales;f__Victivallaceae;g__;s__	0	0	0	0	0	0	0	0	0	0	0	0	0	0	0	0	0	0	0	0	0	0	0.00364222	0	0	0	0	0	0	0	0	0	0	0	0	0	0	0	0	0	0	0	0	0	0	0	0	0	0
k__Bacteria;p__MVP-21;c__;o__;f__;g__;s__	0	0	0	0	0	0	0	0	0	0	0	0	0	0	0	0	0	0	0	0	0	0	0	0	0	0	0	0	0	0	0	0	0	0	0	0	0	0	0	0	0	0	0	0	0	0.000143406	0	0	0
k__Bacteria;p__Nitrospirae;c__Nitrospira;o__Nitrospirales;f__;g__;s__	0	0	0	0	0	0	0	0	0.000214035	0.000122334	0	0	0	0	0	0	0	0	0	0	0	0	0	0	0	0	0	0	0	0	0	0	0	0	0.000149447	0	0	0	0	0	0	0	0	0	0	0.000175274	0	0	0
k__Bacteria;p__Nitrospirae;c__Nitrospira;o__Nitrospirales;f__Nitrospiraceae;g__Nitrospira;s__	0	0	0	0	0	0	0	0	0	0.000285446	0	0	0	0	0	0	0	0	0	0	0	0	0	0	0	0	0	0	0	0	0	0	0.0011837	0	0	0	0	0	0	0	0	0	0	0	0	4.78019e-05	0	0	0.000121568
k__Bacteria;p__OD1;c__;o__;f__;g__;s__	0	0.00173728	0	0	0	0	0	0	0	0	0.00101914	0	0	0	0.000441607	0	0	0	0	0	0	0	0	0	0.000408735	0.00430188	0	0	0	0	0.000484525	0	0	0	0	0	0	0	0	0	0	0	0	0	0	0	0	0	0
k__Bacteria;p__OD1;c__ABY1;o__;f__;g__;s__	0	0	0	0	0	0	0	0	0	0	0	0	0	0.000972943	0	0	0	0	0	0	0	0	0	0	0	0	0	0	0	0	0	0	0	0	0	0	0	0	0	0	0	0	0	0	0	0	0	0.000413973	0
k__Bacteria;p__OD1;c__SM2F11;o__;f__;g__;s__	0	0.00102888	0	0	0	0	0.00297442	0.000401491	0.00230088	0.000652449	0	0	0	0	0	0.000903342	0	0	0.00630259	0	0	0	0.00897849	0.00963569	0	0	0	0	0	0	0.00042396	0.000210398	0	0.00084674	0.00109595	0	0	0	0	0	0	0	0	0	0	0	0	0	0
k__Bacteria;p__OD1;c__ZB2;o__;f__;g__;s__	7.37844e-05	5.06005e-05	0.00423529	0.00218142	0	0.00176757	0	0	0.00117719	0.000142723	0.00574276	0.00170076	0.00354515	0.00217754	0.00264964	0.00114971	0.00567228	0	0	0.00325283	0.00469636	0.0106423	0.000818793	0.0196014	0.0176924	0.00822968	0.00109649	0.00196117	0.000206186	0.00948132	0.00393677	0.00315598	0.00193996	0.00115465	0.000996314	0.00216088	0	0	0	0	0	0	0	3.14733e-05	0	7.96698e-05	0.00079325	0.000177417	0.000384966
k__Bacteria;p__OP11;c__OP11-3;o__;f__;g__;s__	0	0	0	0	0	0	0	0	0	0	0	0	0	0	0	0	0	0	0	0	0	0	0	0	0	0	0	0	0	0	0	0	0	0	0	0	0	0	0	0	0	0	0	0	0	0	0	0	0
k__Bacteria;p__OP3;c__PBS-25;o__;f__;g__;s__	0	0	0	0	0	0	0	0	0	0	0	0	0	0	0	0	0	0	0	0	0	0	0	0.00857973	0	0	0	0	0	0	0	0	0	0	0	0	0	0	0	0	0	0	0	0	0	0	0	0	0
k__Bacteria;p__OP3;c__koll11;o__;f__;g__;s__	0	0	0	0	0	0	0	0	0	0	0	0	0	0	0	0	0	0	0	0	0	0	0	0	0	0	0	0	0.00057732	0.000278862	0	0	0	0	0	0	0	0	0	0	0	0	0	0	0	0	0	0	0
k__Bacteria;p__Planctomycetes;c__OM190;o__;f__;g__;s__	0	0	0	0	0	0	0	0	0.000642106	0.000142723	0	0	0	0	0	0	0	0	0	0	0	0	0	0	0	0	0	0	0	0	0	0	9.8642e-05	0	0	0	0	0	0	0	0	0	0	0	0	0.000127472	0	0	0
k__Bacteria;p__Planctomycetes;c__OM190;o__CL500-15;f__;g__;s__	0	0	0	0	0	0	0	0	0	0	0	0	0	0	0	0	0	0	0	0	0	0	0	0	0	0	0	0	0	0	0	0	0	0	0	0	0	0	0	0	0	0	0	0	0	0	0	0	0
k__Bacteria;p__Planctomycetes;c__OM190;o__agg27;f__;g__;s__	0	0	0	0	0	0	0	0	0	0	0	0	0	0	0	0	0	0	0	0	0	0	0	0	0	0	0	0	0	0	0	0	0.000131523	0	0	0	0	0	0	0	0	0	0	0	0	7.96698e-05	0	0	0
k__Bacteria;p__Planctomycetes;c__Phycisphaerae;o__Phycisphaerales;f__;g__;s__	0	0	0	0	0	0	0	0	0	0	0	0	0	0	0	0	0	0	0	0	0	0	0	0	0	0	0	0	0	0	0	0	0.000460329	0	0	0	0	0	0	0	0	0	0	0	0	0	0	0	0
k__Bacteria;p__Planctomycetes;c__Phycisphaerae;o__WD2101;f__;g__;s__	0	0	0.000132353	0	0	0	0	0	0	0	0	0	0	0	0.00285038	0	0	0	0	0	0	0	0	0	0	0	0	0	0	0	0	0	0	0	0	0	0	0	0	0	0	0	0	0	0.000693185	0	0	0	0
k__Bacteria;p__Planctomycetes;c__Planctomycetia;o__Gemmatales;f__Gemmataceae;g__;s__	0	0	0	0	0	0	0	0	0	0	0	0	0	0	0	0	0	0	0	0.000325283	0	0	0	0	0	0	0	0	0	0	0	0	0	0	0	0	0	0	0	0	0	0	0	0	0.00026661	0	0	0	0
k__Bacteria;p__Planctomycetes;c__Planctomycetia;o__Gemmatales;f__Gemmataceae;g__Gemmata;s__	0	0	0	0	0.00125846	0	0	0.000172068	0	0.00020389	0.00152062	0	0	0	0.00160585	0.000328488	0.00214662	0	0	0	0	0.00119814	0	0	0	0	0	0	0	0	0	0	0.000657614	0.000230929	0	0	0	0	0	0	0	0	0	0	0.000479898	0	0	0	0.000202614
k__Bacteria;p__Planctomycetes;c__Planctomycetia;o__Gemmatales;f__Isosphaeraceae;Other;Other	0	0	0	0	0	0	0	0	5.35088e-05	0	0	0	0	0	0	8.2122e-05	0	0	0	0	0	0	0	0	0	0	0	0	0	0	0	0	0	0	0	0	0	0	0	0	0	0	0	0	0	0	0	0	0
k__Bacteria;p__Planctomycetes;c__Planctomycetia;o__Gemmatales;f__Isosphaeraceae;g__;s__	0	0	0.000794116	0	0.000238674	0.00173221	0	0.0048179	0.00267544	0.0108062	0.00438391	0.000657626	0	0	0.000923361	0.00377761	0	0	0.00225217	0	0	0	0	0	0	0	0	0	0	0	0	0.00411446	0.00677342	0.00338696	0	0.0005925	0	0	0	0	0	0	0	0	0	0	0	0	0
k__Bacteria;p__Planctomycetes;c__Planctomycetia;o__Pirellulales;f__Pirellulaceae;g__;s__	0.00066406	0.00342396	0.00274159	0	0	0.000565621	0.00118977	0	0	0.00336419	0.00326771	0	0	0	0	0.00106759	0.00640083	0	0	0.00729853	0	0	0	0	0	0	0	0.000196117	0	0	0.00224093	0	0.00394568	0	9.96314e-05	0	0	0	0	0	0.000104336	0	0	0	0	0.000334613	0	0	0
k__Bacteria;p__Planctomycetes;c__Planctomycetia;o__Pirellulales;f__Pirellulaceae;g__Pirellula;s__	0	0	0	0	0	0	0	0	0	6.11671e-05	0	0	0	0	0	0	0	0	0	0	0	0	0	0	0	0	0	0	0	0	0	0	0.000690494	0	0	0	0	0	0	0	0	0	0	0	0	0	0	0	0
k__Bacteria;p__Planctomycetes;c__Planctomycetia;o__Planctomycetales;f__Planctomycetaceae;g__Planctomyces;s__	0	0.00337336	0.00374369	0	0	0.00093681	0	0	0	0.00244668	0	0	0	0	0.000802923	0.00246366	0.00196448	0.00449626	0	0.010653	0.00362689	0	0.00711503	0	0	0	0	0	0	0	0.00121131	0	0.00447177	0.00177046	0	0.00561132	0	0	0	0	0	0	0	0	0	6.37359e-05	0	0	0
k__Bacteria;p__Proteobacteria;Other;Other;Other;Other;Other	0	0	0	0	0	0	0	0	0	0	3.23536e-05	0	0	0	0	0	0	0	0	0	0	9.39717e-05	0	0	0	0	0	0	0	0	0	0	0	0	0	0	0	0	0	0	0	0	0	0	0	1.5934e-05	0	0	0
k__Bacteria;p__Proteobacteria;c__Alphaproteobacteria;Other;Other;Other;Other	0	0	0	0	0	0	0	0	0	0	0	0	0	0	0	0	2.60196e-05	0	0	0	0	0	0	0	0	0	0	0	0	0	0	0	0	0	0	0	2.2931e-05	0	1.8685e-05	0	0	0	0	0	0	0	3.60568e-05	5.91389e-05	0
k__Bacteria;p__Proteobacteria;c__Alphaproteobacteria;o__;f__;g__;s__	0.000774736	0	0	0	4.33952e-05	0	0	0	0	0.000183501	0	0	0	0	0.000160585	0	0	0	0	0.00126047	0	0	0	0	0.00665655	0	0	0	0	0	0.00163527	0	6.57614e-05	0	0.00034871	0	0	0	0	0	4.17345e-05	0.000108664	0	0	0	0.00160933	0.000306483	0.00092651	0.000202614
k__Bacteria;p__Proteobacteria;c__Alphaproteobacteria;o__BD7-3;f__;g__;s__	0	0	0.0017584	0	0.000607533	0	0	0	0.000642106	0.000734005	0	0	0	0	0	0.0014782	0	0	0	0	0	0	0	0	0	0	0	0	0	0	0	0	0.000394568	0	0	0	0	0	0	0	0	0	0	0	0	0	0	0	0
k__Bacteria;p__Proteobacteria;c__Alphaproteobacteria;o__Caulobacterales;f__;g__;s__	0	0	0	0	0	0	0	0	0	0	0	0	0	0	0	0	0	0	0	0	0	0	0	0	0	0	0	0	0	0	0	0	0	0	0	0	0	0	0	0	0	0	0	0	0	0	0	0	0
k__Bacteria;p__Proteobacteria;c__Alphaproteobacteria;o__Caulobacterales;f__Caulobacteraceae;Other;Other	0	0	0	0	0	0	0	0	0	0	0	0	0	0	0	0	0	0	0	0	4.64987e-05	0	0	0	0	0	0	0	0	0.00341606	0	0	0	0	0	0	0	0	0	0	0	0	0	0	0	0	0	0	0
k__Bacteria;p__Proteobacteria;c__Alphaproteobacteria;o__Caulobacterales;f__Caulobacteraceae;g__;s__	0.0023611	0	0	0.00214506	0	0	0	0	0	0	0	0.000816364	0	0	0	0.000328488	0.00193846	0.012478	0	0.00583476	0.00578908	0.00601419	0	0	0	0	0	0.00192848	0.00346392	0.00237033	0	0	0	0	0	0.00662205	0.000321035	0	3.73699e-05	0	0	0	0	0	0	0.000191208	0.000198313	0	6.07841e-05
k__Bacteria;p__Proteobacteria;c__Alphaproteobacteria;o__Caulobacterales;f__Caulobacteraceae;g__Asticcacaulis;s__	0	0	0	0	0	0	0	0	0	0	0	0	0	0	0	0	0	0	0	0	0	0	0	0	0	0	0	0	0	0	0	0	0	0	0	0	0	0	0	0	0	0	0	0	0	0	0	0	0
k__Bacteria;p__Proteobacteria;c__Alphaproteobacteria;o__Caulobacterales;f__Caulobacteraceae;g__Brevundimonas;Other	0	0	0	0	0	0	0	0	0	0	0	0	0	0	0	0	0	0	0	0	0	0	0	0	0	0	0	0	0	0	0	0	0	0	0	0	0	0	0	0	0	0	0	0	0	0	0	0	0
k__Bacteria;p__Proteobacteria;c__Alphaproteobacteria;o__Caulobacterales;f__Caulobacteraceae;g__Brevundimonas;s__diminuta	0	0	0	0	0	0	0	0	0	0	0	0.00192753	0	0	0	0	0.00307032	0	0	0.00280556	0	0	0	0	0	0	0	0	0	0	0	0	0	0	0	0.00191691	0	0	0	0	0	0	0	0	0	0	0	0	0
k__Bacteria;p__Proteobacteria;c__Alphaproteobacteria;o__Caulobacterales;f__Caulobacteraceae;g__Mycoplana;s__	0	0	0	0	0	0.000760053	0	0	0	0	0	0	0	0	0	0	0.00683016	0	0	0	0	0	0	0	0	0	0	0	0	0	0	0	0	0	0	0.00024397	0	0	0	0	0	0	0	0	0	0	0	0	0
k__Bacteria;p__Proteobacteria;c__Alphaproteobacteria;o__Ellin329;f__;g__;s__	0	0	0	0	0	0	0	0	0	0	0	0	0	0.00171423	0	0	0	0	0	0	0	0	0	0	0	0	0	0	0	0	0	0	0	0	0	0	0	0	0	0	0	0	0	0	0	0	0	0	0
k__Bacteria;p__Proteobacteria;c__Alphaproteobacteria;o__Rhizobiales;Other;Other;Other	0.000221353	0.000354203	0.00030252	0.000109071	0.000998091	0.000388864	0.00178465	0.0171781	0.00109693	0.00124373	0.00237799	0.00106581	0	0	0	0.0130574	6.50491e-05	5.22821e-05	0.0030029	0	4.64987e-05	4.69859e-05	0	0	0	0	0	0	0	0	0	0.00998223	0.0039128	0.00561927	0.00184318	0.000522794	0	0	0	0	0	3.62214e-05	0	0	0	0.000143406	0	0.000453399	0.000364705
k__Bacteria;p__Proteobacteria;c__Alphaproteobacteria;o__Rhizobiales;f__;g__;s__	0.0104036	0.0225678	0.0140672	0.00843483	0.0123893	0.071498	0.00951814	0.0105248	0.0123338	0.00882845	0.0174386	0.00433126	0.00107023	0.0128799	0	0.0223372	0.0181617	0.0226207	0.00546458	0.0105107	0.042988	0.0642297	0.00753854	0	0	0	0	0	0	0	0.000545091	0.0137928	0.0239043	0.0279424	0.00278968	0.0151959	4.58621e-05	0	5.60549e-05	0	0.000333876	0.000108664	0.000180758	0	0	0.000175274	0.000414653	0	0.000202614
k__Bacteria;p__Proteobacteria;c__Alphaproteobacteria;o__Rhizobiales;f__Aurantimonadaceae;g__;s__	0	0	0	0.00229049	0.00338483	0	0	0	5.35088e-05	0	0	0.000589596	0	0	0	0.000246366	0	0	0	0	0	0	0	0	0	0	0	0	0.00160825	0	0	0	0	0	0	0	0	0	0	0	0	0	0	0	0	0	0	0	0
k__Bacteria;p__Proteobacteria;c__Alphaproteobacteria;o__Rhizobiales;f__Aurantimonadaceae;g__Aurantimonas;s__	0	0	0	0	0	0	0	0	0	0	0	0	0	0	0	0	0	0	0	0	0.000395239	0	0	0	0	0	0	0	0	0	0	0	0	0	0	0	0	0	0	0	0	0	0	0	0	0	0	0	0
k__Bacteria;p__Proteobacteria;c__Alphaproteobacteria;o__Rhizobiales;f__Bartonellaceae;g__;s__	0	0	0	0	0	0	0	0	0	6.11671e-05	0	0	0	0	0	0	0	0	0	0	0.00520785	0	0	0	0	0	0	0	0	0	0	0	0	0	0	0	0	0	0	0	0	0	0	0	0	0	0	0	0
k__Bacteria;p__Proteobacteria;c__Alphaproteobacteria;o__Rhizobiales;f__Beijerinckiaceae;Other;Other	0	0	0	0	0	0	0	0	0	0	0	0	0	0	0	0	0	0	0	0	0	0	0	0	0	0	0	0	0	0	0.000121131	0	0	0	0	0	0	0	0	0	0	0	0	0	0	0	0	0	0
k__Bacteria;p__Proteobacteria;c__Alphaproteobacteria;o__Rhizobiales;f__Beijerinckiaceae;g__;s__	0	0	0	0	0	0	0	0	0	0	0	0	0	0	0.000441607	0	0	0	0	0	4.64987e-05	0	0	0	0	0	0	0	0	0	0.000121131	0	0	0	0	0	0	0	0	0	0	0	0	0	0	0	0	0	0
k__Bacteria;p__Proteobacteria;c__Alphaproteobacteria;o__Rhizobiales;f__Beijerinckiaceae;g__Chelatococcus;Other	0	0	0	0	0	0	0	0	0	0	0	0	0	0	0	0	0	0	0	0	0	0	0	0	0	0	0	0	0	0	0	0	0	0	0	0	0	0	0	0	0	0	0	0	0	0	0	0	0
k__Bacteria;p__Proteobacteria;c__Alphaproteobacteria;o__Rhizobiales;f__Bradyrhizobiaceae;Other;Other	0	0	0	0	0	0	0	0	0	0	3.23536e-05	0	0	0	0	0	0	0	0	4.06603e-05	0	0	0	0	0	0	0	0	0	0	0	0	0.000295926	0	0	0	0	0	0	0	0	0	0	3.14733e-05	0	0	0	0	0
k__Bacteria;p__Proteobacteria;c__Alphaproteobacteria;o__Rhizobiales;f__Bradyrhizobiaceae;g__;s__	0.00118055	0.000236135	0	0.000654426	0.00125846	0.000424216	0	0.000544881	0	0.000550504	0.00198974	0.00244909	0	0	0.00124453	0.0143714	0	0.00378174	0	0.00479792	0	0.000211436	0	0	0	0	0	0	0	0	0	0	0.00124947	0.00138557	0	0	0	0	0	0	0	0	0	0	0.00053322	0	0	0.000157704	0
k__Bacteria;p__Proteobacteria;c__Alphaproteobacteria;o__Rhizobiales;f__Bradyrhizobiaceae;g__Bosea;s__genosp.	0	0	0	0	0	0	0	0	0	8.15561e-05	0	0.000521566	0	0	0	0.00139607	0	0	0	0	0	0	0	0	0	0	0	0	0	0	0	0	0.000920659	0	0	0	0	0	0	0	0	0	0	0	0	0	0	0	0
k__Bacteria;p__Proteobacteria;c__Alphaproteobacteria;o__Rhizobiales;f__Bradyrhizobiaceae;g__Bradyrhizobium;Other	0	0	0.00122899	0	0	0	0	0	0	0	0	0	0	0	0	0	0	0	0	0	0	0	0	0	0	0	0	0	0	0	0	0	0	0	0	0	0	0	0	0	0	0	0	3.14733e-05	0	0	0	0	0
k__Bacteria;p__Proteobacteria;c__Alphaproteobacteria;o__Rhizobiales;f__Bradyrhizobiaceae;g__Bradyrhizobium;s__	0	0	0	0	0	0	0	0.00014339	0	0.000101945	0	0	0	0	0	8.2122e-05	0	0	0	0	0	0	0	0	0	0	0.0103878	0	0	0	0	0.000748083	0	0.000923716	0	0	0	0	0	0	0	0	0	0	0	0	0	0	0
k__Bacteria;p__Proteobacteria;c__Alphaproteobacteria;o__Rhizobiales;f__Brucellaceae;Other;Other	0	0	0	0	0	0	0	0	0	0	0	0	0	0	0	0.000246366	0	0	0.000890394	0	0	0	0	0	0	0	0	0	0	0	0	0	0	0	0	0	0	0	0	0	0	0	0	0	0	0	0	0	0
k__Bacteria;p__Proteobacteria;c__Alphaproteobacteria;o__Rhizobiales;f__Brucellaceae;g__;s__	0	0	0	0	0	0	0	0	0	0	0	0	0	0	0	0	0	0	0	0	0	0	0	0	0	0	0	0	0	0	0	0	0	0	0	0	0	0	0	0	0	0	0	0	0	0	0	0	0
k__Bacteria;p__Proteobacteria;c__Alphaproteobacteria;o__Rhizobiales;f__Brucellaceae;g__Ochrobactrum;Other	0	0	0.00283613	0	0	0.000441891	0	0.00097505	0.00112369	8.15561e-05	0	0.00111116	0	0	0	0.00041061	0	0	5.23761e-05	0	0	0	0	0	0	0.00285233	0	0	0	0	0.012416	0	0	0	0	0	0	0	0	0	0	5.43321e-05	0	0	0	0.000254944	0.000252398	0	4.05227e-05
k__Bacteria;p__Proteobacteria;c__Alphaproteobacteria;o__Rhizobiales;f__Brucellaceae;g__Ochrobactrum;s__	0	0	0.00030252	0	0.00114997	0.00121962	0.00178465	0.000602237	0.000133772	0.000937895	0.00101914	0.00131525	0	0.00407709	0	0.00837645	0	0	0	0.00581443	0.0017902	0	0	0	0	0	0	0	0	0.00752928	0.00399734	0	0.000756256	0.000538835	0	0	0	0	0	0	0	3.62214e-05	0	0	0.00026661	0.00015934	0.000829307	0.00110393	0.000547057
k__Bacteria;p__Proteobacteria;c__Alphaproteobacteria;o__Rhizobiales;f__Brucellaceae;g__Ochrobactrum;s__intermedium	0	0	0	0	0	0	0	0	0	0	0	0	0	0	0	0	0	0	0	0	0	0	0	0	0	0	0	0	0	0	0	0	0	0	0	0	0	0	0	0	0	0	0	0	0	0	0	0	0
k__Bacteria;p__Proteobacteria;c__Alphaproteobacteria;o__Rhizobiales;f__Hyphomicrobiaceae;Other;Other	0	0	0	0	0	0	0	0	0	0	0	0	0	0	0	0	0	0	0	0	0	0	0	0	0	0	0	0	0	0	0	0	0	0	0	0	0	0	0	0	0	0	0	0	0	0	0	0	0
k__Bacteria;p__Proteobacteria;c__Alphaproteobacteria;o__Rhizobiales;f__Hyphomicrobiaceae;g__;s__	0	0	0	0	0	0.000194432	0	0	0	0	0	0.000612273	0	0	0	0	0.00260196	0	0	0.000508254	0	0	0	0	0	0	0	0	0	0	0	0	0.000263045	0	0	0	0	0	0	0	0	0	0	0	0	0	0	0	0
k__Bacteria;p__Proteobacteria;c__Alphaproteobacteria;o__Rhizobiales;f__Hyphomicrobiaceae;g__Devosia;s__	0.00320962	0.000506005	0.00022689	0.000508998	0	0.00028281	0.00178465	0.00166332	0.000615352	0.000265057	0.00498245	0	0	0.00296516	0	0.00385974	0	0.00115021	0	0.000142311	0.000650981	0	0	0	0	0	0	0	0	0	0.00218036	0.000958481	0.000690494	0.00100069	0.000398525	0.00247456	0	0	3.73699e-05	0	0	0	0	0	0	7.96698e-05	0	0	0
k__Bacteria;p__Proteobacteria;c__Alphaproteobacteria;o__Rhizobiales;f__Hyphomicrobiaceae;g__Hyphomicrobium;Other	0	0	0	0	0	0	0	0	0	0	0	0	0	0	0	0	0	0	0	0	0	0	0	0	0	0	0	6.53723e-05	0	0	0	0	0	0	0	0	0	0	0	0	0	0	0	0	0	0	0	0	0
k__Bacteria;p__Proteobacteria;c__Alphaproteobacteria;o__Rhizobiales;f__Hyphomicrobiaceae;g__Hyphomicrobium;s__	0	0	0.00277941	0	0.000781114	0	0	0	0	0.000285446	0	0.000362828	0	0	0	0.000985464	0	0	0.00226963	0	0	0	0.0153312	0	0	0	0	0.00163431	0	0	0.00248319	0	0	0	0.00174355	0.00369441	0	0	0	2.64543e-05	0	0	9.03791e-05	0	0	0.000573623	0.000126199	0.00114335	0.000162091
k__Bacteria;p__Proteobacteria;c__Alphaproteobacteria;o__Rhizobiales;f__Hyphomicrobiaceae;g__Hyphomicrobium;s__zavarzinii	0	0	0	0	0	0	0	0	0	0	0	0	0	0	0	0	0	0	0	0	0	0	0	0	0	0	0	0	0.00424742	0	0	0	0	0	0	0	0	0	0	0	0	0	0	0	0.00026661	0	0	0	0
k__Bacteria;p__Proteobacteria;c__Alphaproteobacteria;o__Rhizobiales;f__Hyphomicrobiaceae;g__Pedomicrobium;s__	0	0	0	0	0	0	0	0.000229424	0	0	0	0	0	0	0	0	0	0	0	0.000874197	0	0	0	0	0	0	0	0	0	0	0	0	0	0	0	0	0	0	0	0	0	0	0	0	0	3.18679e-05	0.000540852	0	0
k__Bacteria;p__Proteobacteria;c__Alphaproteobacteria;o__Rhizobiales;f__Hyphomicrobiaceae;g__Rhodoplanes;s__	0	0	0	0	0	0.000600972	0	0.000114712	0	0	0	0.000158737	0	0	0	0.00041061	0	0	0	0	0	0.000422873	0	0	0	0	0	0.00183042	0	0	0	0	0	0	0	0	0	0	0	0	0	0	0	0	0	0	0	0	0
k__Bacteria;p__Proteobacteria;c__Alphaproteobacteria;o__Rhizobiales;f__Hyphomicrobiaceae;g__Rhodoplanes;s__elegans	0	0.000489138	0	0.000145428	0	0	0	0	0	4.0778e-05	0	0.000113384	0	0	0	0.000246366	0	0	0	0	0	0.00115115	0	0	0	0	0	0	0	0	0	0	9.8642e-05	0	0	0	0	0	0	0	0	0	0	0	0	0.000111538	0.000144227	0.000157704	0
k__Bacteria;p__Proteobacteria;c__Alphaproteobacteria;o__Rhizobiales;f__Methylobacteriaceae;Other;Other	0	0	0	0	0	1.76757e-05	0	0	0	0	0	0	0	0	0	0	0	0	0	0	0	0	0	0	0	0	0	0	0	0	0	0	0	0	0	0	0	0	0	0	0	0	0	0	0	0	0	0	0
k__Bacteria;p__Proteobacteria;c__Alphaproteobacteria;o__Rhizobiales;f__Methylobacteriaceae;g__Methylobacterium;Other	0	0	0	0	0	3.53513e-05	0	0	0	0	0	2.26768e-05	0	0	0	0	0	0	0	4.06603e-05	0	0	0	0	0	0	0	0	0	0	0	0	0	0	0	0	0	0	0	0	0	0	0	0	0	1.5934e-05	0.000180284	0	0
k__Bacteria;p__Proteobacteria;c__Alphaproteobacteria;o__Rhizobiales;f__Methylobacteriaceae;g__Methylobacterium;s__	0	0.00111321	0.000415966	0.00487184	0.00223486	0.000972161	0.00118977	0	0.000963159	4.0778e-05	0	0	0	0	0.00558031	0.000164244	0.00521694	0	0	4.06603e-05	0	0.00613165	0	0	0.0159991	0.0192182	0	0	0	0.0153374	0.162377	0.00112212	0	0.0029251	0.000547973	0.00467029	0	0	0	0	0	0	0.000135569	3.14733e-05	0.00191959	0.000270877	0.000216341	0	0.000202614
k__Bacteria;p__Proteobacteria;c__Alphaproteobacteria;o__Rhizobiales;f__Methylobacteriaceae;g__Methylobacterium;s__adhaesivum	0	0	0	0.000654426	0	0.000707026	0	0	0	0	0	0	0	0	0.00738689	0	0	0	0	0	0	0	0	0	0	0	0	0	0	0	0	0	0	0.00177046	0.000498157	0	0	0	0	0	0	0	0	0	5.3322e-05	0.00023901	0	0.000453399	0.000121568
k__Bacteria;p__Proteobacteria;c__Alphaproteobacteria;o__Rhizobiales;f__Methylobacteriaceae;g__Methylobacterium;s__hispanicum	0.00512802	0	0	0	0.00112828	0	0	0	0	0	0	0	0	0	0	0	0	0	0	0.000975848	0	0	0	0	0	0	0	0.00225534	0	0	0	0	0	0	0.000149447	0	0	0	0	0	0	0	0	0	0	0	0	0	6.07841e-05
k__Bacteria;p__Proteobacteria;c__Alphaproteobacteria;o__Rhizobiales;f__Methylobacteriaceae;g__Methylobacterium;s__komagatae	0	0	0	0	0	0	0	0	0	0	0	0	0	0	0	0	0	0	0	0	0	0	0	0	0	0	0	0	0	0	0	0	0	0	0.000249078	0	0	0	0	0	0	0	0	0	0	0	0	0	0
k__Bacteria;p__Proteobacteria;c__Alphaproteobacteria;o__Rhizobiales;f__Methylobacteriaceae;g__Methylobacterium;s__organophilum	0	0	0	0	0	0	0	0	0	0	0.000582364	0	0	0	0	0	0	0	0	0	0	0	0.00127054	0	0	0	0	0	0	0	0	0	0	0	0	0	0	0	0	0	0	0	0	0	0.00026661	0	0.000126199	0	0
k__Bacteria;p__Proteobacteria;c__Alphaproteobacteria;o__Rhizobiales;f__Methylocystaceae;g__;s__	0.00066406	0.00111321	0.000491596	0.000327213	0.000520743	0.000300486	0	0	0	0	0	0	0	0	0	0	0	0	0	0	0	0	0	0.0130016	0	0	0	0	0	0	0.0269517	0	0	0	0	0	0	0	0	0	0	0	0	0	0	0	0	0.000256269	0
k__Bacteria;p__Proteobacteria;c__Alphaproteobacteria;o__Rhizobiales;f__Methylocystaceae;g__Methylopila;s__	0.00247178	0.00868641	0.00867855	0.00643519	0.00653098	0.00811312	0.00297442	0.000917694	0.00090965	0.000937895	0.00689131	0.00310672	0	0.00078762	0.000481754	0.010758	0	0	0	0	0	0	0.00434807	0	0	0	0	0	0	0	0.00042396	0.000841593	0.00207148	0.00769764	0.000797051	0	0	0	0	0	4.17345e-05	0	0	3.14733e-05	0.00053322	7.96698e-05	0.00034254	0.000551963	0
k__Bacteria;p__Proteobacteria;c__Alphaproteobacteria;o__Rhizobiales;f__Methylocystaceae;g__Methylosinus;s__	0	0	0	0	0	0	0	0	0	0	0	0	0	0	0	0	0	0	0	0	0	0	0	0	0	0	0	0	0	0	0	0	0	0	0.000149447	0	0	0	0	0	0	0	0	0	0	0	0	0	0
k__Bacteria;p__Proteobacteria;c__Alphaproteobacteria;o__Rhizobiales;f__Methylocystaceae;g__Pleomorphomonas;s__	0	0	0	0	0	0	0	0	0	0	0	0	0	0.00074129	0	0	0	0	0	0	0	0	0	0	0	0	0	0	0	0	0	0	0	0	0	0	0	0	0	0	0	0	0	0	0	0	0	0	0
k__Bacteria;p__Proteobacteria;c__Alphaproteobacteria;o__Rhizobiales;f__Phyllobacteriaceae;Other;Other	0	3.37336e-05	1.89075e-05	0	0	0.000106054	0	0.000602237	5.35088e-05	0.00020389	0.00588835	0.00353758	6.68896e-05	0	8.02923e-05	0.00394186	0	8.71369e-05	0	0.00221599	4.64987e-05	4.69859e-05	0	0	0	0	0	0.00222266	0	0	0	9.35104e-05	9.8642e-05	0	9.96314e-05	0.00707514	0	0	3.73699e-05	0	0	0	0.000271137	0	0	0.000270877	0.000522824	0	0
k__Bacteria;p__Proteobacteria;c__Alphaproteobacteria;o__Rhizobiales;f__Phyllobacteriaceae;g__;s__	0.000405814	0.0071178	0.00896217	0.00250863	0.00943847	0.0020327	0	0	5.35088e-05	0.000305835	8.08839e-05	0.00161005	0.0012709	0.000138992	0	0.00131395	2.60196e-05	3.48547e-05	0.0113132	0.000955518	0.00132521	0.00695391	5.64685e-05	0	0	0	0	0	0	0	0	0	0.000230165	0	0.000647604	3.48529e-05	0	0	0	0	0	3.62214e-05	0	0	0.000639863	3.18679e-05	0	0	0
k__Bacteria;p__Proteobacteria;c__Alphaproteobacteria;o__Rhizobiales;f__Phyllobacteriaceae;g__Aminobacter;s__	0	0	0	0	0	0	0	0	0	0	0	0	0	0	0	0	0	0	0	0	0	0	0	0	0	0	0	0	0	0	0	0	0	0	0	0	0	0	0	0	0	0	0	0	0	0	0	0	0
k__Bacteria;p__Proteobacteria;c__Alphaproteobacteria;o__Rhizobiales;f__Phyllobacteriaceae;g__Mesorhizobium;Other	0	0.0033565	0.00283613	0.00705326	0.0036669	0.000212108	0.0190363	0	0.0445461	0.0509726	0.00972224	0	0	0	0	0.00788372	0	3.48547e-05	0	0	9.29973e-05	0	0	0	0	0	0	0	0	0	0.0023015	0	0.00825305	0	0	0	0.000114655	0	9.34248e-05	0	0.000146071	3.62214e-05	9.03791e-05	1.57366e-05	0	0.00015934	0	0	0
k__Bacteria;p__Proteobacteria;c__Alphaproteobacteria;o__Rhizobiales;f__Phyllobacteriaceae;g__Mesorhizobium;s__	0.00523869	0.0130549	0.0180189	0.00585348	0.0204609	0.00834291	0	5.73559e-05	0.000107018	0.000468948	0.000776485	0.000317475	0.00481605	0.000185322	0.00136497	0.000328488	6.50491e-05	0.0112581	0	6.09905e-05	0.00374314	0.00096321	0	0	0	0	0	0	0	0	0	0	0.00095354	0.00184743	0.000199263	0	0	0	0	0	2.08672e-05	0	4.51896e-05	3.14733e-05	0	1.5934e-05	0	0	0
k__Bacteria;p__Proteobacteria;c__Alphaproteobacteria;o__Rhizobiales;f__Phyllobacteriaceae;g__Nitratireductor;Other	0	0	0	0	0	0	0	0	0	0	0	0	0	0	0	0	0	0	0	0	0	0	0	0	0	0	0	0	0	0	0	0	0	0	0	0	0	0	0	0	0	0	0	0	0	0	0	0	0
k__Bacteria;p__Proteobacteria;c__Alphaproteobacteria;o__Rhizobiales;f__Phyllobacteriaceae;g__Nitratireductor;s__	0	0	0	0	0	0	0	0	0	0	0	0	0	0	0	0	0	0	0	0	0	0	0	0	0	0	0	0	0	0	0	0	0	0	0	0	0	0	0	0	0	0	0	0	0	0	0	0	0
k__Bacteria;p__Proteobacteria;c__Alphaproteobacteria;o__Rhizobiales;f__Phyllobacteriaceae;g__Phyllobacterium;s__	0	0	0	0	0	0	0	0	0	0	0	0	0	0	0	0	0	0	0	0	0	0	0	0	0	0	0	0	0	0	0	0	0	0	4.98157e-05	0	0	0	0	0	0	0	0	0	0	0	0	0	0
k__Bacteria;p__Proteobacteria;c__Alphaproteobacteria;o__Rhizobiales;f__Rhizobiaceae;Other;Other	0	0	0	0	0	0	0	0	0	0	0	0	0	0	0	0	0	0	0	0	0	0	0	0	0	0	0	0	0	0	0	0	0	0	9.96314e-05	0	0	0	0	0	0	0	0	0	0	0	0	0	0
k__Bacteria;p__Proteobacteria;c__Alphaproteobacteria;o__Rhizobiales;f__Rhizobiaceae;g__;s__	0.00154947	0	0.00030252	0	0	0.000742377	0	0	0	0.000713616	0	0.000113384	0	0	0	0	0	0.00230041	0.00132686	0	0.000976472	0	0	0	0	0	0	0	0	0	0.000908485	0	0	0	0	0	0	0	0	0	0	0	0	0	0	6.37359e-05	0	0	0
k__Bacteria;p__Proteobacteria;c__Alphaproteobacteria;o__Rhizobiales;f__Rhizobiaceae;g__Agrobacterium;s__	0.00409503	0.00143368	0	0	0	0.00319929	0	0.000172068	0	0	0	0.0135607	0	0.00152891	0	0	0	0	0.00387583	0.0045133	0.00218544	0	0.0118019	0	0.0135467	0	0	0.00232072	0	0.00439208	0.00236206	0.0011455	0.000328807	0	0	0.0185766	4.58621e-05	0	3.73699e-05	0	0	3.62214e-05	0	0	0.00127973	0.0015456	0	0.000177417	6.07841e-05
k__Bacteria;p__Proteobacteria;c__Alphaproteobacteria;o__Rhizobiales;f__Rhizobiaceae;g__Kaistia;s__	0	0	0	0	0	0	0	0	0	0	0	0	0	0	0	0	0	0	0	0	0	0	0	0	0	0	0	0	0	0	0.0017564	0	0	0	0	0	0	0	0	0	0	0	0	0	0	0	0	0	0
k__Bacteria;p__Proteobacteria;c__Alphaproteobacteria;o__Rhizobiales;f__Rhizobiaceae;g__Rhizobium;Other	0	0	0	0	0	0	0	0	0	0	0	0	0	0	0	0	0	0	0	0	0	0	0	0	0	0	0	0	0	0	0	0	0	0	0	0	0	0	0	0	0	0	0	0	0	0	0	0	0
k__Bacteria;p__Proteobacteria;c__Alphaproteobacteria;o__Rhizobiales;f__Rhizobiaceae;g__Sinorhizobium;s__	0	0	0	0	0	0	0	0	0	0	0	0	0	0	0	0	0	0	0	0	0	0	0	0	0	0	0	0	0	0	0	0	3.28807e-05	0	0	0	0	0	0	0	0	0	0	0	0	0	0	0	0
k__Bacteria;p__Proteobacteria;c__Alphaproteobacteria;o__Rhizobiales;f__Xanthobacteraceae;g__Labrys;s__	0	0	0	0	0	0.000159081	0.00892326	0.00977918	0.0579233	0.00199812	0.00690748	0	0	0	0	0.00106759	0	0	0	0	0	0	0	0	0	0	0	0	0	0	0	0.00743408	0.0196955	0	0	0	0	0	0	0	0	0	0	0	0	0	0	0	0
k__Bacteria;p__Proteobacteria;c__Alphaproteobacteria;o__Rhodobacterales;f__Hyphomonadaceae;g__;s__	0	0	0	0	0	0	0	0	0	0.000611671	0	0	0	0	0	0	0	0	0	0.000996178	0	0	0	0	0	0	0	0	0	0.00264919	0	0	9.8642e-05	0	0.000846867	0	0	0	0	0	0	0	0	0	0.00053322	9.56038e-05	0	0.000650528	0
k__Bacteria;p__Proteobacteria;c__Alphaproteobacteria;o__Rhodobacterales;f__Rhodobacteraceae;Other;Other	0	0	0	0	0	0	0	0	0	0.000183501	0	0.00077101	0	0	0	0	0	0	0	0	0	0	0	0	0	0	0	0	0	0	0	0	0	0	0	0	0	0	0	0	0	0	0	0	0	4.78019e-05	0	0	0
k__Bacteria;p__Proteobacteria;c__Alphaproteobacteria;o__Rhodobacterales;f__Rhodobacteraceae;g__;s__	0	0	0	0	0	0	0	0	5.35088e-05	0.000489337	0	0	0	0	0	0	0	0.000505394	0.00167604	0.000569245	0	0	0	0	0	0	0	0	0	0	0	0	0	0	0	0	0	0	0	0	0	0	0	0	0.000213288	0.000223076	0	0	0
k__Bacteria;p__Proteobacteria;c__Alphaproteobacteria;o__Rhodobacterales;f__Rhodobacteraceae;g__Amaricoccus;s__	0	0	0	0	0	0	0	0	0	0.00228357	0	0	0	0	0	0	0	0	0	0	0	0	0	0	0	0	0	0	0	0	0	0	0.000427449	0	0	0	0	0	0	0	0	0	0	0	0	0	0	0	0
k__Bacteria;p__Proteobacteria;c__Alphaproteobacteria;o__Rhodobacterales;f__Rhodobacteraceae;g__Anaerospora;s__	0	0	0	0	0	0	0	0	0	0	0	0	0	0	0	0	0	0	0	0	0	0	0	0	0	0	0	0	0	0	0	0	0	0	0	0	0	0	0	0	0	0	0	0	0	0	0	0	0
k__Bacteria;p__Proteobacteria;c__Alphaproteobacteria;o__Rhodobacterales;f__Rhodobacteraceae;g__Paracoccus;Other	0	0	0	0	0.0017792	0	0.00178465	0.000716949	0.00272895	0.000142723	0	0	0	0	0	0.000574854	0	0	0	0	0	0.000422873	0	0	0.000175172	0	0	0	0	0	0.00799467	0	0	0	0	0	0	0	0	0	4.17345e-05	0	0	0	0	6.37359e-05	0.000270426	0	4.05227e-05
k__Bacteria;p__Proteobacteria;c__Alphaproteobacteria;o__Rhodobacterales;f__Rhodobacteraceae;g__Paracoccus;s__	0	0	0	0.00163607	0	0	0.00118977	0.00114712	0	0.00020389	0	0	0	0	0	0.000164244	0	0.00657012	0	0	0	4.69859e-05	0	0	0	0	0.00023084	0	0	0	0.00314942	0	0	0	0	0	0	0	0	2.64543e-05	8.3469e-05	0	0	0	0	9.56038e-05	0.000144227	0.000453399	0
k__Bacteria;p__Proteobacteria;c__Alphaproteobacteria;o__Rhodobacterales;f__Rhodobacteraceae;g__Paracoccus;s__aminovorans	0	0	0	0	0	0.000901458	0	0	0	0	0	0	0	0	0	0	0	0	0	0	0	0	0	0	0	0	0	0	0	0	0	0	0	0	0	0	0	0	0	0	0	0	0	0	0	0	0	0	6.07841e-05
k__Bacteria;p__Proteobacteria;c__Alphaproteobacteria;o__Rhodobacterales;f__Rhodobacteraceae;g__Paracoccus;s__marcusii	0	0	0	0	0	0	0	0	0	0	0	0	0	0	0	0	0	0	0	0	0	0	0	0	0	0	0	0	0	0	0	0	0	0	0	0	0	0	0	0	0	0	0	0	0	0	0	0	0
k__Bacteria;p__Proteobacteria;c__Alphaproteobacteria;o__Rhodobacterales;f__Rhodobacteraceae;g__Rhodobacter;s__	0	0.00185535	0	0.00210871	0	0.000777729	0	0	0	0	0	0	0	0	0	0.000328488	0	0	0	0.00111816	0	0	0	0	0	0	0	0	0	0	0.000908485	0	0	0	0	0	0	0	0	0	0	0	0	0	0	0	0	0	0
k__Bacteria;p__Proteobacteria;c__Alphaproteobacteria;o__Rhodobacterales;f__Rhodobacteraceae;g__Rubellimicrobium;s__	0	0	0	0	0	0	0	0	0	0	0	0	0	0	0	0.000164244	0	0	0	0	0	0	0	0	0	0	0	0	0	0	0	0	0	0	0	0	0	0	0	0	0	0	0	0	0	0	0	0	0
k__Bacteria;p__Proteobacteria;c__Alphaproteobacteria;o__Rhodospirillales;f__Acetobacteraceae;Other;Other	0	0	0	0	0	0	0	0	0	0	0	4.53535e-05	0	0	0	0.000164244	0	0	0	0	0	0	0	0	0	0	0	0	0	0	0	0	0	0	0	0	0	0	0	0	0	0	0	0	0	0	0	0	0
k__Bacteria;p__Proteobacteria;c__Alphaproteobacteria;o__Rhodospirillales;f__Acetobacteraceae;g__;s__	0	0	0	0.00123614	0	0	0	0	0	0	0	0	0	0	0.0005219	0	0	0	0	0	0	0	0	0	0	0	0	0	0	0	0	0	0	0	0	0	0	0	0	0	0	0	0	0	0	0	7.21137e-05	0	0
k__Bacteria;p__Proteobacteria;c__Alphaproteobacteria;o__Rhodospirillales;f__Acetobacteraceae;g__Acidocella;s__	0	0	0	0	0	0	0	0	0	0	0	0	0	0	0	0	0	0	0	0	0	0	0	0	0	0	0	0	0	0	0	0	0.000263045	0	0	0	0	0	0	0	0	0	0	0	0	0	0	0	0
k__Bacteria;p__Proteobacteria;c__Alphaproteobacteria;o__Rhodospirillales;f__Acetobacteraceae;g__Gluconacetobacter;Other	0	0	0	0	0	0	0	0	0	0	0	0	0	0	0	0.000164244	0	0	0	0	0	0	0	0	0	0	0	0	0	0	0	0	0	0	0	0	0	0	0	0	0	0	0	0	0	0	0	0	0
k__Bacteria;p__Proteobacteria;c__Alphaproteobacteria;o__Rhodospirillales;f__Acetobacteraceae;g__Gluconobacter;s__	0	0	0	0	0	0	0	0	0	0	0	0.00308404	0	0	0	0	0	0	0	0	0	0	0	0	0	0	0	0	0	0	0	0	0	0	0	0	0	0	0	0	0	0	0	0	0	0	0	0	0
k__Bacteria;p__Proteobacteria;c__Alphaproteobacteria;o__Rhodospirillales;f__Acetobacteraceae;g__Roseomonas;Other	0	0	0	0	0	0	0	0	0	0	0	0	0	0	0	0	0	0	0	0	0	0	0	0	0	0	0	0	0.0315052	0	0	0	0	0	0.00199263	0	0	0	0	0	0	0	0	0	0	0	0	0	0.000121568
k__Bacteria;p__Proteobacteria;c__Alphaproteobacteria;o__Rhodospirillales;f__Rhodospirillaceae;g__Azospirillum;s__	0	0	3.7815e-05	0	0	0	0	0	0	0	0	0	0	0	0	0	0	0	0	0	0	0	0	0	0	0	0	0	0	0	0	0	0	0	0	0	0	0	0	0	0	0	0	0	0	0	0	0	0
k__Bacteria;p__Proteobacteria;c__Alphaproteobacteria;o__Rhodospirillales;f__Rhodospirillaceae;g__Phaeospirillum;s__fulvum	0	0	0	0	0	0.000512594	0	0	0	0	0	0	0	0	0	0	0	0	0	0	0	0	0	0	0	0	0	0	0	0	0	0	0	0	0	0	0	0	0	0	0	0	0	0	0	3.18679e-05	0	0	0
k__Bacteria;p__Proteobacteria;c__Alphaproteobacteria;o__Rhodospirillales;f__Rhodospirillaceae;g__Skermanella;s__	0	0	0	0	0	0	0	0	0	0	0	0	0	0	0	0	0	0	0	0	0	0	0	0	0	0	0	0	0	0	0	0	0	0	0	0	0	0	0	0	0	0	0	0	0	0	0	0	0
k__Bacteria;p__Proteobacteria;c__Alphaproteobacteria;o__Rhodospirillales;f__Rhodospirillaceae;g__Telmatospirillum;s__	0	0	0	0	0	0	0	0	0	0	0	0	0	0	0	0	0	0	0	0	0	0	0	0	0	0	0	0	0	0	0	0	0	0	0	0	0	0	0	0	0	0	0	0	0	0	0	0	0
k__Bacteria;p__Proteobacteria;c__Alphaproteobacteria;o__Rickettsiales;f__;g__;s__	0	0	0	0	0	0	0	0.00183539	0	0	0	0	0	0	0	0	0	0	0	0	0	0	0	0	0	0	0	0	0	0	0	0	0	0	0	0.000766764	0	0	0	0	0	0	9.03791e-05	0	0	0	0	0	0
k__Bacteria;p__Proteobacteria;c__Alphaproteobacteria;o__Rickettsiales;f__Rickettsiaceae;g__Rickettsia;s__	7.37844e-05	0	3.7815e-05	0	4.33952e-05	0	0.00178465	8.60338e-05	0	0	0.000113237	0.000136061	0	0	0	0	2.60196e-05	5.22821e-05	6.98348e-05	0.000162641	0.000139496	0	5.64685e-05	0.000131996	0	0	0.00017313	9.80584e-05	0.000123711	0.000348578	0.000242263	4.67552e-05	6.57614e-05	0	0	6.97058e-05	0	0	3.73699e-05	3.96815e-05	8.3469e-05	0.000126775	0	3.14733e-05	0.000319932	0	0.000234369	0.000275982	0.0348901
k__Bacteria;p__Proteobacteria;c__Alphaproteobacteria;o__Rickettsiales;f__Rickettsiaceae;g__Wolbachia;s__	0	0	0	0	0	0	0	0	0	0	0	0	0	0	0	0	0	0	0	0	0	0	0	0	0	0	0	0	0	0	0	0	0	0	0	0	0	0	0	0	0	0	0	0	0	0	0	0	0
k__Bacteria;p__Proteobacteria;c__Alphaproteobacteria;o__Rickettsiales;f__mitochondria;Other;Other	0.000147569	0	0.00277941	0.00276313	0.0082451	0	0	0	0	0	0.00234563	0	0	0	0	0.000246366	0.00301828	0.00073195	0.00275848	0.000548914	0.00295266	0.00695391	0	0	0	0	0	0.00346473	0.00214433	0	0.00205923	0	0.000131523	0	0	0	0.000343966	0	0	2.64543e-05	0.000146071	0	0	0	0.000693185	0.000318679	0.000162256	0.00187273	0.000466012
k__Bacteria;p__Proteobacteria;c__Alphaproteobacteria;o__Sphingomonadales;Other;Other;Other	0	0	5.67226e-05	0	4.33952e-05	0	0	0	0	0	0	0	0	0	0	0	0	0	0	0	0	0	0	0	0	0	0	0	0	0	0.00115075	0	0	0	0	0	4.58621e-05	0	0	0	0	0	0	0	0	0	0	0	0
k__Bacteria;p__Proteobacteria;c__Alphaproteobacteria;o__Sphingomonadales;f__;g__;s__	0	0	0	0	0	0	0	0	0	0	0	0	0	0	0	0	0	0	0	0	0	0	0	0	0	0	0.00011542	0	0	0	0	0	0	0	0	0	0	0	0	0	0	0	0	0	0	0	0	0	0
k__Bacteria;p__Proteobacteria;c__Alphaproteobacteria;o__Sphingomonadales;f__Erythrobacteraceae;Other;Other	0	0	0	0	0	0	0	0	0	4.0778e-05	0	0	0	0	0	0	2.60196e-05	0	0	0	0	0	0	0	0	0	0	0	0	0	0	0	0	0	0	0	0	0	0	0	0	0	0	0	0	0	0	0	0
k__Bacteria;p__Proteobacteria;c__Alphaproteobacteria;o__Sphingomonadales;f__Erythrobacteraceae;g__;s__	0	0	0	0	0	0	0	0	0	0	0	0	0	0	0	0	0	0	0	0	0	0	0	0	0	0	0	0	0	0	0	0	0	0	0	0	0	0	0	0	0	0	0	0	0	3.18679e-05	0	0	0
k__Bacteria;p__Proteobacteria;c__Alphaproteobacteria;o__Sphingomonadales;f__Sphingomonadaceae;Other;Other	0.00774736	0.00463838	0.00986973	0.00865297	0.0082017	0.0068935	0.00178465	0	0.000588597	0.000305835	0.00239416	0.00122455	0.0174582	0.0126483	0.00786864	0.00927979	0.00563325	0.0251826	0.0316876	0.00302919	0.0190877	0.0135319	0	0	0	0	0	0	0	0.0013246	0.000121131	0.00058444	0.0011837	0	0	6.97058e-05	0	0	0	0	4.17345e-05	0	0	0	0	0.000366481	0	3.9426e-05	0.00014183
k__Bacteria;p__Proteobacteria;c__Alphaproteobacteria;o__Sphingomonadales;f__Sphingomonadaceae;g__;s__	0	0	0.00105882	0.00218142	0	0	0	0	0.000321053	0	0	6.80303e-05	0	0.000185322	0	0	2.60196e-05	0	6.98348e-05	0	9.29973e-05	0	0	0	0	0	0	0	0	0	0.00224093	0	0	0	0	0.00104559	0	0	3.73699e-05	0	0	0	0	0	0.00101312	0.000223076	0	1.9713e-05	0.000101307
k__Bacteria;p__Proteobacteria;c__Alphaproteobacteria;o__Sphingomonadales;f__Sphingomonadaceae;g__Kaistobacter;s__	0	0	0	0	0	0.000653999	0	0	0	4.0778e-05	0	0.000589596	0	0	0.00381388	0.00082122	0	0	0	0	0	0	0	0	0	0	0	0	0	0	0	0	0	0	0	0	0	0	0	0	4.17345e-05	0	0	0	0.000106644	0	0	0	0
k__Bacteria;p__Proteobacteria;c__Alphaproteobacteria;o__Sphingomonadales;f__Sphingomonadaceae;g__Novosphingobium;Other	0	0	0	0	0	0	0	0	0	0	0	0	0	0	0	0	0	0	0	0	0	0	0	0	0	0	0	0	0	0	0	0	0	0	0	0	0	0	0	0	0	0	0	0	0	0	0	0	0.000303921
k__Bacteria;p__Proteobacteria;c__Alphaproteobacteria;o__Sphingomonadales;f__Sphingomonadaceae;g__Novosphingobium;s__	0	0	0	0	0	0.000671675	0	0	0	0	0	0	0	0	0	0	0	0	0	0	0	0	0	0	0	0	0	0	0	0	0	0	0	0	0	0	0	0	0	0	0	0	0	0	0	0.000207142	0	0.000275982	0
k__Bacteria;p__Proteobacteria;c__Alphaproteobacteria;o__Sphingomonadales;f__Sphingomonadaceae;g__Novosphingobium;s__capsulatum	0	0	0	0	0	0	0	0	0	0	0	0	0	0	0	0	0	0	0	0	0	0	0	0	0	0	0	0	0	0	0	0	0	0	0	0	0	0	0	0	0	0	0	0	0	9.56038e-05	0	0	0
k__Bacteria;p__Proteobacteria;c__Alphaproteobacteria;o__Sphingomonadales;f__Sphingomonadaceae;g__Sphingobium;s__	0.0649303	0	0	0	0	0	0	0	0	0	0	0	0	0	0.00136497	0	2.60196e-05	0	0.00302036	0.0016874	0	0	0	0.0032339	0	0.000841672	0	0	0	0	0	0	0	0.00115465	0	0	0	0	0	0	0	0	0	0	0	0	0	0	0
k__Bacteria;p__Proteobacteria;c__Alphaproteobacteria;o__Sphingomonadales;f__Sphingomonadaceae;g__Sphingomonas;Other	0.000221353	0	0	0	0	0	0	0	0	0	0	0	0	0	0	0	0	0	0	0	0.000139496	0	0	0	0	0	0	0	0	0	0	0	0	0	0	0	0	0	0	0	0	0	0	0	0.000853151	0	1.80284e-05	0	0
k__Bacteria;p__Proteobacteria;c__Alphaproteobacteria;o__Sphingomonadales;f__Sphingomonadaceae;g__Sphingomonas;s__wittichii	0	0	0	0.00221778	0	0	0	0	0	0	0	0	0	0	0.00100365	0	0.00438431	0	0	2.03302e-05	0.00795127	0	0	0	0	0	0	0.00454337	0	0	0.00787354	0	0.000789136	0	0.000547973	0	0	0	0	0	0	0	0	0	0.000213288	0	0.000504796	7.88519e-05	0
k__Bacteria;p__Proteobacteria;c__Alphaproteobacteria;o__Sphingomonadales;f__Sphingomonadaceae;g__Sphingopyxis;s__	0	0.000455404	0.00623948	0	0	0.000371189	0	0.00217952	0	0	0	0.00233571	0	0	0	0.00344913	0	0	0	0.00101651	0.00234818	0	0	0	0	0	0	0	0	0	0.00884259	0	0.000295926	0	0	0.00292765	6.87931e-05	0	0	0	0	0	0	0	0.000106644	9.56038e-05	0.00034254	0.000492824	0
k__Bacteria;p__Proteobacteria;c__Alphaproteobacteria;o__Sphingomonadales;f__Sphingomonadaceae;g__Sphingopyxis;s__alaskensis	0	0	0	0	0	0	0	0	0	0	0	0	0	0	0	0	0	0	0	0	0	0	0	0	0	0	0	0	0	0	0	0	0	0	0	0	0	0	3.73699e-05	0	0	0	0	0	0	0	0	0	0
k__Bacteria;p__Proteobacteria;c__Betaproteobacteria;Other;Other;Other;Other	0	0	0	0	0	0	0	0	0	0	0	0	0	0	0	0	0	0	0	0	4.64987e-05	0	0	0	0	0	0	0	0	0	0	0	0	0	0	0	0	0	0	0	0	0	0	0	0	0	0	0	0
k__Bacteria;p__Proteobacteria;c__Betaproteobacteria;o__;f__;g__;s__	0	0	0	0	0	0	0	0	0	0	0	0	0	0	0	0	0	0	0	0	0	0	0	0	0	0	0	0	0	0	0	0	0	0	0	0	0	0	0	0	0	0	0	0	0	0	0	0	0
k__Bacteria;p__Proteobacteria;c__Betaproteobacteria;o__ASSO-13;f__;g__;s__	0	0	0	0	0	0	0	0	0	0	0	0	0	0	0	0	0	0	0	0	0	0	0.00352928	0	0	0	0	0	0	0	0	0	0	0	0	0	0	0	0	0	0	0	0	0	0	0	0	0	0
k__Bacteria;p__Proteobacteria;c__Betaproteobacteria;o__Burkholderiales;Other;Other;Other	0	3.37336e-05	0	0	0	3.53513e-05	0	0	5.35088e-05	0	0	0	0	0	8.02923e-05	0	3.90295e-05	0	0	0	0	4.69859e-05	5.64685e-05	0	0.000116782	0	0	0	0	0	0	0.000864971	0	0	0	0	0	0	0	0	0	0	0	0	0	0	0	0	0
k__Bacteria;p__Proteobacteria;c__Betaproteobacteria;o__Burkholderiales;f__;g__;s__	0	0	0	0	0	3.53513e-05	0	0	0	4.0778e-05	0	0	0	0	0	0	2.60196e-05	0	0	0	0	0	0	0	0	0	0	0	0	0	0.000302828	0	0	0	0	0	0	0	0	0	0	0	0	0	0	0	0	0	0
k__Bacteria;p__Proteobacteria;c__Betaproteobacteria;o__Burkholderiales;f__Alcaligenaceae;Other;Other	0	0	0	0	0	0	0	0	0	0	0	0	0	0	0	0	0	0	0	0	4.64987e-05	0	0	0	0	0	0	0	0	0	0	0	0	0	0	0	0	0	0	0	0	0	0	0	0	0	0	0	0
k__Bacteria;p__Proteobacteria;c__Betaproteobacteria;o__Burkholderiales;f__Alcaligenaceae;g__;s__	0	0	0	0.00130885	0	0.0033407	0	0	0	0.000163112	0	0	0	0.00129726	0	0.00041061	0	0.015946	0.00150145	0.00105717	0.00371989	0.00211436	0	0.00494984	0	0.00303937	0	0	0	0	0	0.00126239	0.000131523	0	0	0	0	0	0	0	0	0	0	0	0	0	0	0	0.000121568
k__Bacteria;p__Proteobacteria;c__Betaproteobacteria;o__Burkholderiales;f__Alcaligenaceae;g__Achromobacter;s__	0	0	0	0	0.00156223	0	0	0	0	0	0.00150444	4.53535e-05	0.00100334	0	0	0.00271003	0.00228973	0	0.00150145	0	0.00202269	0	0	0.00356389	0	0	0	0	0	0.00188232	0	0	0	0	0	0	0	0	0	0	0	0	0	0	0	0	0.000198313	0	0
k__Bacteria;p__Proteobacteria;c__Betaproteobacteria;o__Burkholderiales;f__Alcaligenaceae;g__Alcaligenes;s__faecalis	0	0	0	0	0	0	0	0	0.000214035	0	0	0	0	0	0	0	0	0	0	0	0	0.001668	0	0	0	0	0	0	0	0	0	0	0	0	0	0	0	0	0	0	0	0	0	0	0	0	0	0	0
k__Bacteria;p__Proteobacteria;c__Betaproteobacteria;o__Burkholderiales;f__Alcaligenaceae;g__Tetrathiobacter;s__kashmirensis	0	0	0	0	0	0	0	0	0	0	0	0	0	0	0	0	0	0	0	0	0	0	0	0	0	0	0	0	0	0	0	0	0	0	0	0	0	0	0	0	0	0	0	0	0	0	0	0	0
k__Bacteria;p__Proteobacteria;c__Betaproteobacteria;o__Burkholderiales;f__Burkholderiaceae;Other;Other	0.00291448	0.00251316	0	0	0.000390557	0	0	0	0	0	0	0	0.0038796	0	0	0.000328488	0	0	0	0	6.9748e-05	0	0	0.00257392	0	0.00285233	0	0	0.00131959	0	0	2.33776e-05	0.000657614	0	0.000249078	0	0	0	0	0	0	0	0	0	0.000213288	4.78019e-05	0.000144227	0	0
k__Bacteria;p__Proteobacteria;c__Betaproteobacteria;o__Burkholderiales;f__Burkholderiaceae;g__Burkholderia;s__	0.00361544	0.00074214	0	0	0.000564138	0	0	0	0	0	0	0	0.000535117	0	0	0	0	0	0	0	0	0	0	0	0	0	0	0	0	0.0013246	0	0	0	0	0	0	0	0	0	0	0	0	0.000135569	0	0.00026661	0	0.00216341	0.000571676	0
k__Bacteria;p__Proteobacteria;c__Betaproteobacteria;o__Burkholderiales;f__Burkholderiaceae;g__Burkholderia;s__tuberum	0	0	0	0	0	0	0	0	0	0	0	0	0	0	0	0	0	0	0	0	0	0	0	0	0	0	0	0	0	0	0	0	0	0	0	0	0	0	0	0	0	0	0	0	0	0	0	0	0
k__Bacteria;p__Proteobacteria;c__Betaproteobacteria;o__Burkholderiales;f__Burkholderiaceae;g__Lautropia;s__	0	0	0	0.00581712	0	0.000707026	0	0	0.00171228	0	0	0	0	0	0.00204745	0.000656976	0.000520393	0	0.00232201	0	0	0	0	0	0	0	0	0.00928287	0	0.00306748	0	0.000911726	0	0	0.000597788	0	0	0	0	0	0	0	0	0	0	0	0	0	0
k__Bacteria;p__Proteobacteria;c__Betaproteobacteria;o__Burkholderiales;f__Burkholderiaceae;g__Pandoraea;s__	0	0	0	0	0	3.53513e-05	0	0	0	0	0	0	0	0	0	0	0	0	0	0	0	0	0	0	0	0	0	0	0	0	0	0	0	0	0	0	0	0	0	0	0	0	0	0	0	0	0	0	0
k__Bacteria;p__Proteobacteria;c__Betaproteobacteria;o__Burkholderiales;f__Burkholderiaceae;g__Salinispora;s__	0	0	0	0	0	0	0	0	0	0	0	0	0	0	0	0	0	0	0	0	0	0	0	0	0	0	0	0	0	0	0	0	0	0	0	0	0	0	0	0	0	0	0	0	0	0	0	0.000492824	0
k__Bacteria;p__Proteobacteria;c__Betaproteobacteria;o__Burkholderiales;f__Burkholderiaceae;g__Salinispora;s__tropica	0	0.00136621	0.00030252	0	0	0	0	0	0	0	0	0.000158737	0	0	0	0.000492732	0	0	0	0	0	0	0	0	0	0	0	0	0	0.00334635	0	0	9.8642e-05	0	0	0	0	0	0	0	0	7.24428e-05	0	0	0	0	0	0	0
k__Bacteria;p__Proteobacteria;c__Betaproteobacteria;o__Burkholderiales;f__Comamonadaceae;Other;Other	0.000959197	0.00651059	0.000283613	0.000872569	0.000998091	0.000512594	0	0	0.000936405	0	3.23536e-05	4.53535e-05	0	0.00217754	0	0.000164244	0	0	0	0	4.64987e-05	0	0	0.000131996	0	0.00154307	0	0	0	0.000139431	0.00302828	0	0.00115082	0	0.00034871	0.00156838	0	0	0	0	0	0	0	0	0.00149301	0.000143406	0.000540852	3.9426e-05	4.05227e-05
k__Bacteria;p__Proteobacteria;c__Betaproteobacteria;o__Burkholderiales;f__Comamonadaceae;g__;s__	0.00328341	0.000303603	0.000283613	0.000945283	0	0.000335837	0	0.00100373	0.000454825	0.000550504	0.000566187	0.000612273	0.00802676	0	0.00485768	0.00114971	0.00457946	0	0.000698348	0.00105717	0	0.00157403	0.00477159	0.00844773	0.0184515	0.00883756	0.00761773	0.0183696	0.00907216	0.00125488	0.0102356	0.000280531	3.28807e-05	0.000769764	0	0.00219573	0	0	0	0	0	0	0	0	0.00138637	0.000302745	0.00113579	0.000946223	0.000243136
k__Bacteria;p__Proteobacteria;c__Betaproteobacteria;o__Burkholderiales;f__Comamonadaceae;g__Acidovorax;Other	0	0	0	0	0	0	0	0	0	0	0	0	0	0	0	0	0	0	0	0	0	0	0	0	0	0	0	0	0	0	0	0	0	0	0	0	0	0	0	0	0	0	0	0	0	0	0	0	0
k__Bacteria;p__Proteobacteria;c__Betaproteobacteria;o__Burkholderiales;f__Comamonadaceae;g__Acidovorax;s__	0	0	0	0	0	0	0	0	0	0	0	0	0	0	0	0	0	0	0	0	0	0	0	0	0	0	0	0	0	0	0	0	0	0	0	0	0	0	0	0	0	0	0	0	0	0	0	0	0
k__Bacteria;p__Proteobacteria;c__Betaproteobacteria;o__Burkholderiales;f__Comamonadaceae;g__Acidovorax;s__caeni	0	0	0	0	0	0	0	0	0	0	0	0	0	0	0	0	0	0	0	0	0	0	0	0	0	0	0	0	0	0	0	0	0	0	0	0	0	0	0	0	0	0	0	0	0	0	0	3.9426e-05	0
k__Bacteria;p__Proteobacteria;c__Betaproteobacteria;o__Burkholderiales;f__Comamonadaceae;g__Acidovorax;s__facilis	0	0	0	0	0	0	0	0	0	0	0	0	0	0	0	0	0	0	0	0	0	0	0	0	0	0	0	0	0	0	0	0	0	0	0	0	0	0	0	0	0	0	0	0	0	0	0	0	0
k__Bacteria;p__Proteobacteria;c__Betaproteobacteria;o__Burkholderiales;f__Comamonadaceae;g__Alicycliphilus;s__	0	0	0	0	0	0	0	0	0	0	0	0	0	0	0	0	0	0	0	0	0	0	0	0	0	0.000280557	0	0	0	0	0	0	0	0	0	0	0	0	0	0	0	0	0	0	0	0	0	0	0
k__Bacteria;p__Proteobacteria;c__Betaproteobacteria;o__Burkholderiales;f__Comamonadaceae;g__Comamonas;Other	0	0	0	0	0	0	0	0	0	0	0	0	0	0	0	0	0	0	0	0	0	0	0	0	0	0	0	0.00143819	0	0	0	0	0	0	0	0	0	0	0	0	0	0	0	0	0	0	0	0	0
k__Bacteria;p__Proteobacteria;c__Betaproteobacteria;o__Burkholderiales;f__Comamonadaceae;g__Comamonas;s__	0	0.00210835	0	0.00189057	0.000520743	0.000760053	0.00118977	0.000458847	0.00923028	0.00108062	0.00365595	0	0	0.00125093	0	0.00246366	0	0.00329377	0.0032997	0.00101651	0	0.000117465	0	0.00917371	0	0	0	0	0	0	0.013385	0.00191696	0.00545819	0.00823647	0.00034871	0	4.58621e-05	0	0	0	0	0	0	0	0.00175962	0.000956038	0.000288455	0.00102507	0.000222875
k__Bacteria;p__Proteobacteria;c__Betaproteobacteria;o__Burkholderiales;f__Comamonadaceae;g__Curvibacter;s__	0	1.68668e-05	0	0	0	0	0	0	0	0	0	0	0	0	0	0	0	0	0	0	0	0	0	0	0	0	0	0	0	0	0	0	0	0	0	0	0	0	0	0	0	0	0	0	0	0	0	0	0
k__Bacteria;p__Proteobacteria;c__Betaproteobacteria;o__Burkholderiales;f__Comamonadaceae;g__Delftia;s__	0.00416882	0	0.000321428	0.00116342	0.00490366	0.00111357	0	0	0.00254167	0.00020389	0.00210298	0.00789151	0	0.00189956	0.00220804	0.00041061	0.00707734	0.00627385	0.00635497	0.00396438	0.00609132	0	0.00863967	0.00435586	0.0141306	0	0	0.00931555	0.00193814	0.00453151	0.000605657	0.00266505	0.000591852	0.00254022	9.96314e-05	0.00724941	0	0	0.00011211	0	0	0	9.03791e-05	7.86832e-05	0.000639863	0	0.000270426	0.000157704	8.10455e-05
k__Bacteria;p__Proteobacteria;c__Betaproteobacteria;o__Burkholderiales;f__Comamonadaceae;g__Diaphorobacter;s__	0	0	0	0	0	0	0	0.00014339	0	0	0	0	0	0	0	0	0	0	0	0	0	0	0	0	0	0	0	0	0	0	0.00102962	0.000116888	0	0	0	0	0	0	0	0	0	0	0	0	0	0	0	0	0
k__Bacteria;p__Proteobacteria;c__Betaproteobacteria;o__Burkholderiales;f__Comamonadaceae;g__Hydrogenophaga;Other	0	0	0	0	0	0	0	0	0	0	0	0.000430859	0	0	0	0	0	0	0	0.00219566	0.000720729	0	0	0	0	0	0	0	0	0	0	0	0	0	0	0.00202147	0	0	0	0	0	0	0	0	0	0	0	0	0
k__Bacteria;p__Proteobacteria;c__Betaproteobacteria;o__Burkholderiales;f__Comamonadaceae;g__Hydrogenophaga;s__	0	0	0	0	0	0	0	0	0	8.15561e-05	0	0	0	0	0	0.000246366	0	0	0	0	0	0	0	0	0	0	0	0	0	0	0.00514808	0	0	0	0	0.00121985	0	0	0	0	0	0	0	0	0	0	0	0	0
k__Bacteria;p__Proteobacteria;c__Betaproteobacteria;o__Burkholderiales;f__Comamonadaceae;g__Hylemonella;s__	0	0	0	0	0	0	0	0	0	0	0	0	0	0	0	0	2.60196e-05	0	0	0	0	0	0	0	0	0	0	0	0	0	0	0	0	0	0	0	0	0	0	0	0	0	0	0	0	0	0	0	0
k__Bacteria;p__Proteobacteria;c__Betaproteobacteria;o__Burkholderiales;f__Comamonadaceae;g__Limnobacter;s__	0	0	0	0	0	0	0	0	0	0	0	0.00290263	0	0	0	0	0	0	0	0	0	0	0	0	0	0.00308613	0	0	0	0	0	0.000818216	0	0	0	0.00379897	0	0	0	0	0	0	0	0	0	0	0	0	0
k__Bacteria;p__Proteobacteria;c__Betaproteobacteria;o__Burkholderiales;f__Comamonadaceae;g__Limnohabitans;s__	0	0	0	0	0	0	0	0	0	0	0	0	0	0	0	0	0.00107982	0	0	0	0	0	0	0	0	0	0	0	0	0	0	0	0	0	0	0	0	0	0	0	0	0	0	0	0	0	0	0	0
k__Bacteria;p__Proteobacteria;c__Betaproteobacteria;o__Burkholderiales;f__Comamonadaceae;g__Methylibium;Other	0	0	0	0	0	0.00012373	0	0	0	0	0	0	0	0	0	0	0	0	0	0	0.00106947	0	0	0	0	0	0	0	0	0	0	0	0	0	0	0	0	0	0	0	0	0	0	0	0	0.000143406	0	0	0
k__Bacteria;p__Proteobacteria;c__Betaproteobacteria;o__Burkholderiales;f__Comamonadaceae;g__Methylibium;s__	0	0	0	0	0	0	0	0	0	0	0	0	0	0	0	0	0	0	0	0	0	0	0	0	0	0	0	0	0	0	0	0	0	0	0	0	0	0	0	0	0	0	0	0	0.000213288	0	5.40852e-05	0	0
k__Bacteria;p__Proteobacteria;c__Betaproteobacteria;o__Burkholderiales;f__Comamonadaceae;g__Mitsuaria;s__chitosanitabida	0	0	0	0	0	0	0	0	0	0	0	0	0	0	0	0	0	0	0	0	0	0	0	0	0	0	0	0	0	0	0	0	0	0	0	0	0	0	0	0	0	0	0	0	0	0	0	0	0
k__Bacteria;p__Proteobacteria;c__Betaproteobacteria;o__Burkholderiales;f__Comamonadaceae;g__Polaromonas;s__	0	0	0	0	0	0	0	0	0	0	0	0	0	0	0.000281023	0	0	0	0	0.000711556	0	0	0	0	0	0	0	0	0	0	0	0	0	0	0	0	0	0	0	0	0	0	0	0	0	0	0	0	0
k__Bacteria;p__Proteobacteria;c__Betaproteobacteria;o__Burkholderiales;f__Comamonadaceae;g__Ramlibacter;s__	0	0	0	0	0	0	0	0	0	0	0	9.07071e-05	0	0	0	0	0	0	0	0	0	0	0	0	0	0	0	0	0	0	0	0	0	0	0	0	0	0	0	0	0	0	0	0	0	0	0	0	0
k__Bacteria;p__Proteobacteria;c__Betaproteobacteria;o__Burkholderiales;f__Comamonadaceae;g__Rhodoferax;s__	0	0	0	0	0	0	0	0	0	0	0	0	0	0	0	0	0	0	0.000872936	0	0	0	0	0	0	0	0	0	0	0	0	0	0	0	0	0	0	0	0	0	0	0	0	0	0	0	0	0	0
k__Bacteria;p__Proteobacteria;c__Betaproteobacteria;o__Burkholderiales;f__Comamonadaceae;g__Roseateles;s__depolymerans	0.00103298	0.000725273	0	0	0.00386218	0	0	0	0	0	0.0009059	0	0	0	0	0	0	0.00426971	0.00312511	0	0	0.00371188	0	0	0.00753241	0	0	0	0.00296907	0	0.00236206	0	0.000328807	0	0	0	0	0	0	0	0	0	0	0	0	0.000462085	0.000396625	0	0
k__Bacteria;p__Proteobacteria;c__Betaproteobacteria;o__Burkholderiales;f__Comamonadaceae;g__Simplicispira;s__	0	0	0	0.000436284	0	0	0	0	0	0	0	0	0	0	0	0	0	0	0	0	0	0	0	0	0	0	0	0	0	0	6.05657e-05	0	0	0	0	0	0	0	0	0	0	0	0	0	0	0	0	0	0
k__Bacteria;p__Proteobacteria;c__Betaproteobacteria;o__Burkholderiales;f__Comamonadaceae;g__Tepidimonas;s__	0	0	0.00145588	0	0	0	0	0	0	0	0	0	0	0	0	0	0	0	0	0	0	0	0	0	0	0	0	0	0	0	0.00145358	0	0	0	0	0	0	0	0	0	0	0	0	0	0	0	0	0	0
k__Bacteria;p__Proteobacteria;c__Betaproteobacteria;o__Burkholderiales;f__Comamonadaceae;g__Variovorax;s__paradoxus	0	0	0	0	0	0	0	0	0	0	0	0	0.000334448	0	0	0	0	0	0	0	0	0	0	0	0.00834988	0	0	0	0	0	0.0019381	4.67552e-05	6.57614e-05	0	0	0	0	0	0	0	0	0	0	0	0.00053322	0.000414283	0.000324511	0	0
k__Bacteria;p__Proteobacteria;c__Betaproteobacteria;o__Burkholderiales;f__Oxalobacteraceae;Other;Other	0	0	0	7.27141e-05	4.33952e-05	5.3027e-05	0	0	5.35088e-05	0	3.23536e-05	0	0	9.26612e-05	0	0	5.20393e-05	3.48547e-05	0.000122211	0	0	0	0.00367045	0	0	0.000140279	0	0	0	0	0	0	0	0	9.96314e-05	0	0	0	0	0	0	0	0	0	0	0	0	0	0
k__Bacteria;p__Proteobacteria;c__Betaproteobacteria;o__Burkholderiales;f__Oxalobacteraceae;g__;s__	0.00166015	0.000573472	0.00283613	0.0046537	0	0.00173221	0	0	0.00120395	0.000224279	0	0	0.00187291	0.0010656	0	0.000492732	0	0.000296265	0	0	4.64987e-05	0	0	0	0	0	0	0.00650454	0	0	0	0	6.57614e-05	0	0	0	0	0	5.60549e-05	0	0	3.62214e-05	0	0	0	0.000398349	0	0.000630815	0
k__Bacteria;p__Proteobacteria;c__Betaproteobacteria;o__Burkholderiales;f__Oxalobacteraceae;g__Cupriavidus;Other	0	0	0	0	0	0	0	0	0	0	0	0	0	0	0	0	0	0	0	0	0	0	0	0	0	0	0	0	0	0	0	0	0	0	0	0	0	0	0	0	0	0	0	0	0	0	0	1.9713e-05	0
k__Bacteria;p__Proteobacteria;c__Betaproteobacteria;o__Burkholderiales;f__Oxalobacteraceae;g__Cupriavidus;s__gilardii	0	0	0.000586133	0	0	0.00053027	0	0	0	0	0	0	0	0.00194589	0	0	0	0	0	0	0.00141821	0	0	0	0	0	0	0	0	0	0	0	0	0	0	0	0	0	0	0	0	0	0	0	0	0	0	9.85649e-05	0
k__Bacteria;p__Proteobacteria;c__Betaproteobacteria;o__Burkholderiales;f__Oxalobacteraceae;g__Herbaspirillum;s__	0	0	0	0	0	0	0	0	0	0	0	0	0	0	0	0	0	0	0	0	0	0	0	0	0	0	0	0	0	0	0	0	0	0.000692787	0	0	0	0	0	0	0	0	0	0	0	0	0	0	0
k__Bacteria;p__Proteobacteria;c__Betaproteobacteria;o__Burkholderiales;f__Oxalobacteraceae;g__Janthinobacterium;s__	0	0	0	0	0	0	0	0	0	0	0	0	0	0	0	0	0	0	0	0	0	0	0	0	0	0	0	0	0	0	0.000545091	0	0	0	0	0	0	0	0	0	0	0	0	0	0.000426576	0	0	0	0.000182352
k__Bacteria;p__Proteobacteria;c__Betaproteobacteria;o__Burkholderiales;f__Oxalobacteraceae;g__Janthinobacterium;s__lividum	0	0	0	0	0	0	0	0	0	0	0	0	0	0	0	0	0	0	0	0	0	0	0	0	0	0	0	0	0	0	0	0.000981859	0	0	0	0	0	0	0	0	0	0	0	0	0	0	0	0	0
k__Bacteria;p__Proteobacteria;c__Betaproteobacteria;o__IS-44;f__;g__;s__	0	0	0	0	0	0	0	0	0	0.000101945	0	0	0	0	0	0	0	0	0	0.000406603	0	0	0	0	0	0	0	0	0	0	0	0	0	0	0	0	0	0	0	0	0	0	0	0	0	0	0	0	0
k__Bacteria;p__Proteobacteria;c__Betaproteobacteria;o__MND1;f__;g__;s__	0	0	0	0	0	0	0	0	0	0.000122334	0	0	0	0	0	0	0	0	0	0	0	0	0	0	0	0	0	0	0	0	0	0	0	0	0.000298894	0	0	0	0	0	0	0	0	0	0	0	0	0	0
k__Bacteria;p__Proteobacteria;c__Betaproteobacteria;o__Methylophilales;f__;g__;s__	0	0	0	0	0	0	0	0	0	0	0	0	0	0	0	0	0	0	0	0	0	0	0	0	0	0	0	0	0	0	0	0	0	0	0	0	0	0	0	0	0	0	0	0	0	0	0	0	0
k__Bacteria;p__Proteobacteria;c__Betaproteobacteria;o__Methylophilales;f__Methylophilaceae;Other;Other	0	0	0	0	0	0	0	0	0	0	0	0	0	0	0	0	0	0	0	0.00119948	0	0	0	0	0	0	0	0	0	0	0	0	0	0	0	0	0	0	0	0	0	0	0	0	0	0	0	0	0
k__Bacteria;p__Proteobacteria;c__Betaproteobacteria;o__Methylophilales;f__Methylophilaceae;g__;s__	0	0	0	0	0	0	0	0	0	0	0	0	0	0	0	0	0	0	0	2.03302e-05	0	0	0	0	0	0	0	0	0	0	0.000302828	0	0	0	0	0	0	0	0	0	0	0	0	0	0	3.18679e-05	0	0	0
k__Bacteria;p__Proteobacteria;c__Betaproteobacteria;o__Methylophilales;f__Methylophilaceae;g__Methylotenera;s__mobilis	0	0	0	0	0	0	0	0	0	0	0	0	0	0	0	0	0	0	0	0	0	0	0	0	0	0	0	0	0	0	0	0	0	0	0	0	0	0	0	0	0	0	0	0	0	3.18679e-05	0	0.000335121	0
k__Bacteria;p__Proteobacteria;c__Betaproteobacteria;o__Neisseriales;f__Neisseriaceae;Other;Other	0	0	0	0	0	0	0	0	5.35088e-05	0	0	0	0	0	0	0	0	0	0	0	0	0	0	0	0	0	0	0	0	0	0	0	0	0	0	0	0	0	0	0	0	1.81107e-05	0	0	0	6.37359e-05	0	0	0
k__Bacteria;p__Proteobacteria;c__Betaproteobacteria;o__Neisseriales;f__Neisseriaceae;g__;s__	0.00162326	0.00113008	0	0.000436284	0	0	0	5.73559e-05	0.000588597	0	0	0	0	0	0.00072263	0.000985464	0	0	0	0	0	0.0046516	0	0	0	0.00729449	0	0.00853108	0.0402062	0.000557724	0.00042396	0.00549373	0	0.00123162	0.00034871	0	0	0	0	0	0	0.000108664	0	0	0.000906473	0.000127472	0	0	0
k__Bacteria;p__Proteobacteria;c__Betaproteobacteria;o__Neisseriales;f__Neisseriaceae;g__Eikenella;s__	0	0	0	0	0	0	0	0	0	0	0	0	0	0	0.00264964	0	0	0	0	0	0	0	0	0	0	0	0	0	0	0	0	0	0	0	0	0	0	0	0	0	0	0	0	0	0	0	0	0	0
k__Bacteria;p__Proteobacteria;c__Betaproteobacteria;o__Neisseriales;f__Neisseriaceae;g__Kingella;s__	0	0	0.00289285	0	0	0.000760053	0	0	0.00149825	0	0	0.000884394	0	0	0.00160585	0	0	0	0.0188205	0	0.00374314	0	0	0	0	0	0	0	0.00350515	0	0	0	0	0	0	0	0	0	0	0	0	0	0	0	0.000373254	6.37359e-05	0.0060936	0.000275982	0.000344443
k__Bacteria;p__Proteobacteria;c__Betaproteobacteria;o__Neisseriales;f__Neisseriaceae;g__Neisseria;Other	0	0	0	0	0	0	0	0	0	0	0	0	0	0	0	0	0	0	0	0	0	0	0	0	0	0	0	0	0	0	0	0	0	0	0	0	0	0	0	0	0	3.62214e-05	0	0	0	0	0.000144227	0	0
k__Bacteria;p__Proteobacteria;c__Betaproteobacteria;o__Neisseriales;f__Neisseriaceae;g__Neisseria;s__	0.00191839	0	0.00274159	0.00548991	0.001866	0.00106054	0	0.000745627	0.00115044	0	0	0.00437662	0	0.00931245	0.000802923	0.00402398	0.00659598	0	0.0013967	0	0	0	0	0	0	0.00776209	0.025681	0.0127476	0.0156701	0.013246	0.00357338	0.00175332	0.000558971	0	0.000597788	0	0	0	0	0	0	5.43321e-05	0	0	0.00159966	0.000270877	0.00104565	0.00110393	0.000222875
k__Bacteria;p__Proteobacteria;c__Betaproteobacteria;o__Neisseriales;f__Neisseriaceae;g__Neisseria;s__cinerea	0	0	0.00145588	0	0	0	0.00118977	0	0	0	0	0	0	0.00213121	0	0.000164244	0	0	0	0	0.00102297	0	0	0	0	0	0	0	0	0	0	0	0	0	0	0	0	0	0	0	0	0	0	0	0.000586542	0	0	0	0
k__Bacteria;p__Proteobacteria;c__Betaproteobacteria;o__Neisseriales;f__Neisseriaceae;g__Neisseria;s__subflava	0	0	0	0	0	0	0	0	0	0	0	0	0	0	0	0	0	0	0	0	0	0	0	0	0	0	0	0	0	0	0	0	0	0	0	0	0	0	0	0	0	0	0	0	0	0	0	0	0
k__Bacteria;p__Proteobacteria;c__Betaproteobacteria;o__Nitrosomonadales;f__Nitrosomonadaceae;g__;s__	0	0	0	0	0	0	0	0	0	0	0	0	0	0	0	0	0	0	0	0	0	0	0	0	0	0	0	0	0	0	0	0	0	0	0	0	0	0	0	0	0	0	0	0	0	0	0	0	0
k__Bacteria;p__Proteobacteria;c__Betaproteobacteria;o__Procabacteriales;f__Procabacteriaceae;g__;s__	0.000516491	0	0.000737393	0	0	0	0	0	0	4.0778e-05	0	0	0	0	0	0	0	0	0	0	0	0	0	0	0	0	0	0	0	0	0	0	0	0	0	0	0	0	0	0	0	0	0	0	0	0	0	0	0
k__Bacteria;p__Proteobacteria;c__Betaproteobacteria;o__Rhodocyclales;f__Rhodocyclaceae;Other;Other	0	0	0	0	0	0	0	0	5.35088e-05	0	0	0	0	0	0	0	0	0	0	0	0	0	0.00310577	0	0	0	0	0	0	0	0	0	0	0	0	0	0	0	0	0	0	0	0	0	0	0	0	0	0.000101307
k__Bacteria;p__Proteobacteria;c__Betaproteobacteria;o__Rhodocyclales;f__Rhodocyclaceae;g__;s__	0	0	0	0	4.33952e-05	0	0	0	0	0	0	0	0	0	0	0	0	0	3.49174e-05	0	0	0	0	0	0	0	0	0	0	0	0	0	0	0	0	0	0	0	0	0	0	0	0	0	0	4.78019e-05	0	0.000177417	0
k__Bacteria;p__Proteobacteria;c__Betaproteobacteria;o__Rhodocyclales;f__Rhodocyclaceae;g__C39;s__	0	0	0	0	0	0	0	0	0	0	0	0	0	0	0	0	0	0	0	0	0	0	0	0	0	0	0	0	0	0	0	0	0	0	0	0	0	0	0	0	0	0	0	0	0	0	0	0	0
k__Bacteria;p__Proteobacteria;c__Betaproteobacteria;o__Rhodocyclales;f__Rhodocyclaceae;g__Propionivibrio;s__	0	0	0	0	0	0	0	0	0	0	0	0	0	0	0	0	0	0	0	0	0	0	0	0	0	0	0	0	0	0	0	0	0	0	0	0	0	0	0	0	0	0	0	0	0	0	0	0	0
k__Bacteria;p__Proteobacteria;c__Betaproteobacteria;o__SC-I-84;f__;g__;s__	0	0	0	0	0	0	0	0	0	0	0	0	0	0.000648629	0	0	0	0	0	0	0	0	0	0	0	0	0	0	0	0	0	0	0	0	0	0	0	0	0	0	0	0	0	0	0	0	0	0	0
k__Bacteria;p__Proteobacteria;c__Deltaproteobacteria;o__;f__;g__;s__	0	0	0	0	0	0	0	0	0	0	0	0	0	0	0	0	0	0	0	0	0	0	0	0	0	0	0	0	0	0	0	0	0	0	0	0	0	0	0	0	0	0	0	0	0	4.78019e-05	0	0	0
k__Bacteria;p__Proteobacteria;c__Deltaproteobacteria;o__Bdellovibrionales;f__Bacteriovoracaceae;g__;s__	0	0	0	0	0	0	0	0	0	0	0	0	0	0	0	0	0	0	0	0	0	0	0	0	0	0	0	0	0	0	0	0	0.000295926	0	0	0	0	0	0	0	0	0	0	0	0	0	0	0	0
k__Bacteria;p__Proteobacteria;c__Deltaproteobacteria;o__Bdellovibrionales;f__Bacteriovoracaceae;g__Bacteriovorax;s__	0	0	0	0	0	0	0	0	0	0	0	0	0	0	0	0	0	0	0	0	0	0	0	0	0	0	0	0	0	0	0	0	0	0	0	0	0	0	0	0	0	0	0	0	0	0	0	0	0
k__Bacteria;p__Proteobacteria;c__Deltaproteobacteria;o__Bdellovibrionales;f__Bdellovibrionaceae;g__Bdellovibrio;s__	0	0	7.56301e-05	0.000145428	0	0.0014494	0	0	0	0	0	0	0	0	0	0.00131395	0	0	0	0	0	0	0.0064374	0	0	0	0	0	0	0	0.00133245	0	0.000230165	0	0	0	0	0	0	0	0	0	0	0	0.00101312	0.00023901	0	0.000827945	0
k__Bacteria;p__Proteobacteria;c__Deltaproteobacteria;o__Bdellovibrionales;f__Bdellovibrionaceae;g__Bdellovibrio;s__bacteriovorus	0	0	0	0	0	0	0	0	0	0.000101945	0	0	0	0	0	0	0	0	0	0	0	0	0	0	0	0	0.0117151	0	0	0	0	0	0	0	0	0	0	0	0	0	0	3.62214e-05	0	0	0	0	0	0	0
k__Bacteria;p__Proteobacteria;c__Deltaproteobacteria;o__Desulfobacterales;f__Desulfobulbaceae;g__;s__	0	0	0	0	0	0	0	0	0	0	0	0	0	0	0	0	0	0	0	0	0	0	0	0	0	0	0	0	0	0	0	0	0	0	0	0	0	0	0	0	0	0	0	0	0	0	0	0	0
k__Bacteria;p__Proteobacteria;c__Deltaproteobacteria;o__Desulfovibrionales;f__Desulfomicrobiaceae;g__;s__	0	0	0	0	0	0	0	0	0	0	0	0	0	0	0	0	0	0	0	0	0	0	0	0	0	0	0	0	0	0	0	0	0	0	0	0	0	0	0	0	0	0	0	0	0	0	0	0	0
k__Bacteria;p__Proteobacteria;c__Deltaproteobacteria;o__FAC87;f__;g__;s__	0	0	0	0.000727141	0	0	0	0	0	0	0	0	0	0	0	0	0	0	0	0	0	0	0	0	0	0	0	0	0	0.00118516	0	0	0	0	0	0	0	0	7.47398e-05	0	0	0	0	0	0	0	0	0	0
k__Bacteria;p__Proteobacteria;c__Deltaproteobacteria;o__MIZ46;f__;g__;s__	0	0	0	0	0	0	0	0	0	0	0	0	0	0	0	0.000328488	0	0	0	0	0	0	0	0	0	0	0	0	0	0	0	0	0	0	0	0	0	0	0	2.64543e-05	0	0	0	0	0	0	0	0	0
k__Bacteria;p__Proteobacteria;c__Deltaproteobacteria;o__Myxococcales;Other;Other;Other	0	0	0	0	0	0	0	0	0	8.15561e-05	0	0	0	0	0	0	0	0	0	0	0	0	0	0	0	0	0	0	0	0	0	0	0	0	0	0	0	0	0	0	0	0	0	0	0	0	0	0	0
k__Bacteria;p__Proteobacteria;c__Deltaproteobacteria;o__Myxococcales;f__Haliangiaceae;g__;s__	0	0.000151801	0	0	0	0	0.00118977	0.0151706	0	0.000897117	0	0	0	0	0	0.000985464	0	0	0	0	0	0	0	0	0	0	0	0	0	0	0	0.000514307	0.000460329	0.000769764	0.000298894	0.00205632	0	0	0	0	0	0	0	0	0.000213288	0.000191208	0	0	0
k__Bacteria;p__Proteobacteria;c__Deltaproteobacteria;o__Myxococcales;f__Myxococcaceae;g__Anaeromyxobacter;s__	0	0	0	0	0	0	0	0	0	0	0	0	0	0	0	0.00041061	0	0	0	0	0	0	0	0	0	0	0	0	0	0	0	0	0	0	0	0	0	0	0	0	0	0	0	0	0	0	0	0	0
k__Bacteria;p__Proteobacteria;c__Deltaproteobacteria;o__Myxococcales;f__Myxococcaceae;g__Myxococcus;s__	0	0	0	0.00189057	0	0	0	0	0	0	0	0	0	0	0	0	0	0	0	0	0	0	0	0	0	0	0	0	0	0	0	0	0	0	0	0	0	0	0	0	0	0	0	0	0	0	0	0	0
k__Bacteria;p__Proteobacteria;c__Deltaproteobacteria;o__Myxococcales;f__Nannocystaceae;g__Plesiocystis;s__	0	0	0	0	0	0.000547945	0	0	0.00024079	0.0037108	0	0	0	0	0	0	0	0	0	0	0	0	0	0	0	0	0	0	0	0	0	0	0.00115082	0	0	0	0	0	0	0	0	0	0	0	0	0	0	0	0
k__Bacteria;p__Proteobacteria;c__Deltaproteobacteria;o__Myxococcales;f__OM27;g__;s__	0	0	0	0	0	0	0	0	0	0.000142723	0	0	0	0	0	0	0	0	0	0	0	0	0	0	0	0	0	0	0	0	0	0	0	0	0	0	0	0	0	0	0	0	0	0	0	0	0	0	0
k__Bacteria;p__Proteobacteria;c__Deltaproteobacteria;o__Spirobacillales;f__;g__;s__	0	0	0	0	0	0	0	0	0	0	0	0	0	0	0	0	0	0	0	0	0	0	0	0	0	0	0	0	0	0	0	0	0	0	0	0	0	0	0	0	0	0	0	0	0	0	0	0	0
k__Bacteria;p__Proteobacteria;c__Deltaproteobacteria;o__Syntrophobacterales;f__Syntrophobacteraceae;g__;s__	0	0	0	0	0	0.000954485	0	0	0.000107018	0.000305835	0	0	0	0	0	0	0.00150914	0	0	0	0	0	0	0	0	0	0	0	0	0	0	0	0.000164403	0	0.00069742	0	0	0	0	0	0	5.43321e-05	0	0	0.000639863	0.00109944	0.000883392	0.000591389	0.00103333
k__Bacteria;p__Proteobacteria;c__Epsilonproteobacteria;o__Campylobacterales;f__Campylobacteraceae;g__Arcobacter;s__	0	0	0	0	0	0	0	0	0	0	0	0	0	0	0	0	0.00249789	0	0	0	0	0	0	0	0	0	0	0	0	0	0	0	0	0	0	0	0	0	0	0	0	0	0	0	0	0	0	0	0
k__Bacteria;p__Proteobacteria;c__Epsilonproteobacteria;o__Campylobacterales;f__Campylobacteraceae;g__Campylobacter;s__	0	0	0.00141806	0	0	0.00185594	0	0	0.000802633	0	0	0	0	0	0	0.00041061	0	0	0.0035092	0	0	0	0	0	0	0	0	0	0	0.00766871	0.00115075	0	0	0	0.000547973	0	0	0	0	0	0	0	0	0	0	0.000143406	0	0	0.000121568
k__Bacteria;p__Proteobacteria;c__Epsilonproteobacteria;o__Campylobacterales;f__Helicobacteraceae;g__Sulfurimonas;s__	0	0	0	0	0	0	0	0	0	0	0	0	0	0	0	0	0	0	0	0	0	0	0	0	0	0	0	0	0	0	0	0	0	0	0	0	0	0	0	0	0	0	0	0	0	0	0	0	0
k__Bacteria;p__Proteobacteria;c__Gammaproteobacteria;Other;Other;Other;Other	3.68922e-05	5.06005e-05	3.7815e-05	0	4.33952e-05	0	0	0	0	0	6.47071e-05	0	0	0	0	0	0	1.74274e-05	0	0	0	0	0	0	0	0	0	0	0	0	0	0	9.8642e-05	0	0.000149447	0	0	0	0	0	0	0	0	0	0	0	0	0	0
k__Bacteria;p__Proteobacteria;c__Gammaproteobacteria;o__;f__;g__;s__	0	0	0	0	0	0	0	0	0	0	0	0	0.00220736	0	0	0	0	0	0	0	0	0	0	0	0	0	0	0	0	0	0	0	0	0	0	0	0	0	0	0	0	0	0	0	0	0	0	0	0
k__Bacteria;p__Proteobacteria;c__Gammaproteobacteria;o__Aeromonadales;f__Aeromonadaceae;g__;s__	0	0	0	0	0.00045565	0	0	0	0	0	0	0	0	0	0	0	0	0	0	0	0	0	0	0	0	0	0	0	0	0	0	0	0	0	0	0.00142897	0	0	0	0	0	0	0	0	0	0	0	0	0
k__Bacteria;p__Proteobacteria;c__Gammaproteobacteria;o__Alteromonadales;f__Alteromonadaceae;g__;s__	0	0	0	0	0	0.000318162	0	0	0	0	0	0	0	0	0	0	0	0	0	0	0	0	0	0	0	0	0	0	0	0	0	0	0	0	0	0	0	0	0	0	0	0	0	0	0	0	0	0	0
k__Bacteria;p__Proteobacteria;c__Gammaproteobacteria;o__Alteromonadales;f__Alteromonadaceae;g__Alteromonas;s__	0	0	0	0	0	0	0	0	0	0	0	0	0	0	0	0	0	0	0	0	0	0	0	0	0	0	0	0	0	0	0	0	0	0	0	0	0	0	0	0	0	0	0	0	0	0	0	0	0
k__Bacteria;p__Proteobacteria;c__Gammaproteobacteria;o__Alteromonadales;f__Alteromonadaceae;g__Cellvibrio;s__	0	0	0	0	0	0.00040654	0	0	0	0	0	0	0	0	0	0	0	0	0	0	0	0	0	0	0	0	0	0	0	0	0	0	0	0	0	0	0	0	0	0	0	0	0	0	0	0	0	0	0
k__Bacteria;p__Proteobacteria;c__Gammaproteobacteria;o__Alteromonadales;f__Idiomarinaceae;g__;s__	0	0	0	0	0	0	0	0	0	0	0	0	0	0	0	0.00041061	0	0	0	0	0	0	0	0	0	0	0	0	0	0	0	0	0	0	0	0	0	0	0	0	0	0	0	0	0	0	0	0	0
k__Bacteria;p__Proteobacteria;c__Gammaproteobacteria;o__Alteromonadales;f__Shewanellaceae;g__Shewanella;s__	0	0	0	0	0	0	0	0	0.000214035	0	0.00195739	0	0	0	0	0	0	0	0	0	0	0	0	0	0	0	0	0	0	0	0	0	0	0	0	0	0	0	0	0	0	0	0	0	0	0	0	0	0
k__Bacteria;p__Proteobacteria;c__Gammaproteobacteria;o__Alteromonadales;f__[Chromatiaceae];g__Rheinheimera;s__	0	0	0	0	0	0	0	0	0	0	0	0	0	0	0	0	0	0	0	0	0.00151121	0	0	0	0	0.00388104	0	0	0	0	0	0	0	0	0	0	0	0	0	0	0	0	0	0	0	0	0	0	0
k__Bacteria;p__Proteobacteria;c__Gammaproteobacteria;o__Cardiobacteriales;f__Cardiobacteriaceae;Other;Other	0	0	0	0	0	0	0	0	0	0	0	0	0	0	0	0	0	0	0	0	0	0	0	0	0	0	0	0	0	0	0	0	0	0	0	0	0	0	0	0	0	0	0	0	0	0	0	0	0
k__Bacteria;p__Proteobacteria;c__Gammaproteobacteria;o__Cardiobacteriales;f__Cardiobacteriaceae;g__Cardiobacterium;s__	0	0	0	0	0	0	0	0	0	0	0	0	0	0	0	0	0.00249789	0	0.00338699	0	0	0	0	0	0	0	0	0	0	0.0031372	0	0.00116888	0	0	0.000398525	0	0	0	0	0	0	0	0	0	0.000159966	0	0.000468739	0	0.00014183
k__Bacteria;p__Proteobacteria;c__Gammaproteobacteria;o__Chromatiales;f__Ectothiorhodospiraceae;g__Halorhodospira;s__	0	0	0	0	0	0	0	0	0	0	0.000922076	0	0	0	0	0	0	0	0	0	0	0	0	0	0	0	0	0	0	0	0	0	0	0	0	0	0	0	0	0	0	0	0	0	0	0	0	0	0
k__Bacteria;p__Proteobacteria;c__Gammaproteobacteria;o__Enterobacteriales;f__Enterobacteriaceae;Other;Other	0	0.00032047	0	0	0	0	0	0.00014339	0	0.000122334	0	0	0	0	8.02923e-05	0.000164244	0	0	0	0	4.64987e-05	0	0	0	0	0	0	0.000915212	0	0	0	0	0	0	0	0	0	0	0	0	4.17345e-05	0	0	0	0	0.000127472	0	0.000216843	6.07841e-05
k__Bacteria;p__Proteobacteria;c__Gammaproteobacteria;o__Enterobacteriales;f__Enterobacteriaceae;g__;s__	0	0	0.00217437	0.000799855	0	0	0	0	0	0	0	0.00240374	0	0	8.02923e-05	0	0	0	0	6.09905e-05	0.00430113	0	0.00177876	0	0	0.0116431	0.011138	0.0042492	0.00230928	0	0.00224093	0	0	0.00238627	0.000797051	0	0	0	0	0	0	3.62214e-05	0	0	0.00133305	0.000557689	0.00126199	0	0.000384966
k__Bacteria;p__Proteobacteria;c__Gammaproteobacteria;o__Enterobacteriales;f__Enterobacteriaceae;g__Citrobacter;s__	0	0	0	0	0	0	0	0	0	0	0	0	0	0	0.000120438	0	0	0	0	0	0	0	0	0	0	0	0	0	0	0	0	0	0	0	0	0	0	0	0	0	0	0	0	0	0	0	0	0	0
k__Bacteria;p__Proteobacteria;c__Gammaproteobacteria;o__Enterobacteriales;f__Enterobacteriaceae;g__Enterobacter;Other	0	0	0	0	0	0	0	0	0	0	0	0	0	0	0.105343	0.000328488	0	0	0	0	0	0.00258422	0	0	0	0	0	0	0	0	0	0	0	0	0	0	0	0	0	0	0	0	0	0	0.000373254	0	0	0.000374547	0
k__Bacteria;p__Proteobacteria;c__Gammaproteobacteria;o__Enterobacteriales;f__Enterobacteriaceae;g__Enterobacter;s__cloacae	0.000295138	0	0	0	0	0	0	0	0	0	0	0	0	0	0	0	0	0	0	0	0	0	0	0	0	0	0	0	0.00292784	0	0	0	0	0	0	0	0	0	0	0	0	0	0	0	0	0	0	0	0
k__Bacteria;p__Proteobacteria;c__Gammaproteobacteria;o__Enterobacteriales;f__Enterobacteriaceae;g__Enterobacter;s__cowanii	0	0	0	0	0	0	0	0	0	0	0	0	0	0	8.02923e-05	0	0	0	0	0	0	0	0	0	0	0	0	0	0	0	0	0	0	0	0	0	0	0	0	0	0	0	0	0	0	0	0	0	0
k__Bacteria;p__Proteobacteria;c__Gammaproteobacteria;o__Enterobacteriales;f__Enterobacteriaceae;g__Enterobacter;s__hormaechei	0	0	0	0	0	0	0	0	0	0	0	0	0	0	0	0	0	0	0	0	0	0	0	0	0	0	0	0	0	0	0	0	0	0	0	0	0	0	0	0	0	0	0	0	0	0	0	0	0
k__Bacteria;p__Proteobacteria;c__Gammaproteobacteria;o__Enterobacteriales;f__Enterobacteriaceae;g__Erwinia;Other	0	0	0	0	0	0	0	0	0	0	0	0	0	0	0	0	0	0	0	0	0	0	0	0	0	0	0	0	0	0	0	0	0	0	0	0	0	0	0	0	0	0	0	0	0	0	0	7.88519e-05	0
k__Bacteria;p__Proteobacteria;c__Gammaproteobacteria;o__Enterobacteriales;f__Enterobacteriaceae;g__Erwinia;s__	0	0	0	0	0	0	0	0	0	0	0	0	0	0	4.01461e-05	0	0	0	0	0	0	0	0	0	0	0	0	0	0	0	0	0	0	0	0	0	0	0	0	0	4.17345e-05	0	0	0	0	0	0	0	0
k__Bacteria;p__Proteobacteria;c__Gammaproteobacteria;o__Enterobacteriales;f__Enterobacteriaceae;g__Erwinia;s__dispersa	0	0	0	0	0	0	0	0	0	6.11671e-05	0	0	0	0	0	0	0	0	0	0	0	0	0	0	0	0	0	0	0	0	0.00121131	0	0	0	0	0	0	0	0	0	0	0	0	0	0	0	0	0	0
k__Bacteria;p__Proteobacteria;c__Gammaproteobacteria;o__Enterobacteriales;f__Enterobacteriaceae;g__Klebsiella;s__	0	0	0	0	0	0	0	0	0	4.0778e-05	0	0	0	0	0	0	0	0	0	0	0	0	0	0	0	0	0	0	0	0	0	0	0	0.000153953	0	0	0	0	0	0	0	0	0	0	0	0	0	0	0
k__Bacteria;p__Proteobacteria;c__Gammaproteobacteria;o__Enterobacteriales;f__Enterobacteriaceae;g__Pantoea;Other	0	0	0	0	0	0	0	0	0	0	0	0	0	0	0	0	0	0	0	0	0	0	0	0	0	0	0	0	0	0	0	0	0	0	0	0	0	0	0	0	0	0	0	0	0	0	0	0	0
k__Bacteria;p__Proteobacteria;c__Gammaproteobacteria;o__Enterobacteriales;f__Enterobacteriaceae;g__Plesiomonas;s__shigelloides	0	0	0	0	0	0	0	0	0	0	0	0	0	0	0	0	0	0	0	0	0	0	0	0	0	0	0	0	0	0	0	0	0	0	0	0	0	0	0	0	0	0	0	0	0	0	0	0	0
k__Bacteria;p__Proteobacteria;c__Gammaproteobacteria;o__Enterobacteriales;f__Enterobacteriaceae;g__Providencia;s__	0	0	0	0	0	0	0	0	0.000267544	0	0	0	0.000267559	0	0	0	0	0	0	0	0	0	0	0	0	0	0	0	0	0	0	0	0	0	0	0.00121985	0	0	0	0	0	0	0	0	0	0	0	0	0
k__Bacteria;p__Proteobacteria;c__Gammaproteobacteria;o__Enterobacteriales;f__Enterobacteriaceae;g__Serratia;s__rubidaea	0	0	0	0	0	0	0	0	0	0	0	0	0	0	0	0	0	0	0	0	0	0	0	0	0	0	0	0	0	0	0	0	0	0	0	0	0	0	0	0	0	0	0	0	0	0	0	0	0
k__Bacteria;p__Proteobacteria;c__Gammaproteobacteria;o__Enterobacteriales;f__Enterobacteriaceae;g__Trabulsiella;Other	0	0	0	0	0	0	0	0	0	0	0	0	0	0	0	0.000246366	0	0	0	0	0	0	0	0	0	0	0	0	0	0	0	0	0	0	0	0	0	0	0	0	0	0	0	0	0	0	0	0	0
k__Bacteria;p__Proteobacteria;c__Gammaproteobacteria;o__Legionellales;f__;g__;s__	0	0	0	0	0	0	0	0	0	0	0	0	0	0	0.000401461	0	0	0	0	0	0	0	0	0.00428986	0	0	0	0	0	0	0	0	0	0	0	0	0	0	0	0	0	0	0	0	0	0	0	0	0.000162091
k__Bacteria;p__Proteobacteria;c__Gammaproteobacteria;o__Legionellales;f__Coxiellaceae;g__;s__	0.000368922	0	0	0	0	0	0	0.00344135	0	0.000101945	0	0	0	0	0	0	7.80589e-05	0.00334606	0	0	0	0	0	0.000263992	0	0	0	0	0	0	0	0	0	0	0	0	0	0	0	0	0	0	0	0	0	0	0	0	0
k__Bacteria;p__Proteobacteria;c__Gammaproteobacteria;o__Legionellales;f__Coxiellaceae;g__Aquicella;s__	0	0	0	0	0	0	0	0	0	0	0	0	0	0	0	0	0	0	0	0	0	0	0	0	0	0	0	0	0	0	0	0	0	0	0	0	0	0	0	0	0	0	0	0	0	3.18679e-05	0	0	0
k__Bacteria;p__Proteobacteria;c__Gammaproteobacteria;o__Legionellales;f__Coxiellaceae;g__Rickettsiella;s__	0	0	0	0	0	0	0	0	0	0	0	0	0	0	0	0.000246366	0	0	0	0	0	0	0	0	0	0	0	0	0	0	0	0	0	0	0	0	0	0	0	0	0	0	0	0	0	0	0	0	0
k__Bacteria;p__Proteobacteria;c__Gammaproteobacteria;o__Legionellales;f__Francisellaceae;g__Francisella;Other	0	0	0	0	0	0	0	0	0	0	0	0	0	0	0	0	0	0	0	0	6.9748e-05	0	0	0	0	0	0	0	0	0	0	0	0	0	0	0	0	0	0	0	0	0	0	0	0	0	0	0	0
k__Bacteria;p__Proteobacteria;c__Gammaproteobacteria;o__Legionellales;f__Francisellaceae;g__Francisella;s__	0	0	7.56301e-05	7.27141e-05	0	7.07026e-05	0	0	0	0	0	0	0	0	0	0	5.20393e-05	6.97095e-05	0	0	0	0	0.000169405	0.000131996	0.000233563	0.000140279	0.00011542	0	0	0	0.000181697	0	0.000197284	0	9.96314e-05	0.000174265	6.87931e-05	0	0.000130795	6.61358e-05	4.17345e-05	0	0	0	0	4.78019e-05	9.01421e-05	3.9426e-05	0
k__Bacteria;p__Proteobacteria;c__Gammaproteobacteria;o__Legionellales;f__Legionellaceae;Other;Other	0	0	0	0	0	0	0	0	0	0.000101945	0	0	6.68896e-05	0	0	0	0	0	0	0	0	0	0	0	0	0	0	0	0	0	0	0	0	0	0	0	0	0	0	0	0	0	0	0	0	0	0	0	0
k__Bacteria;p__Proteobacteria;c__Gammaproteobacteria;o__Legionellales;f__Legionellaceae;g__;s__	0	0.00042167	0	0	0	0.000106054	0	0	0	2.0389e-05	0	0	0	4.63306e-05	0	0	0	0	0	0	0	0	0.0110396	0	0	0.00303937	0	0	0	0.00216118	0	0	0	0	0	0	0	0	0	0	0	0	0	0	0	0	0.000198313	0	0
k__Bacteria;p__Proteobacteria;c__Gammaproteobacteria;o__Legionellales;f__Legionellaceae;g__Legionella;Other	0	0	0	0	0	0	0	0	0	0	0	0	0	4.63306e-05	0	0	0	0	0	0	0	0	0	0	0	0	0	0	0	0	0	0	0	0	0	0	0	0	0	0	0	0	0	0	0	0	0	0	0
k__Bacteria;p__Proteobacteria;c__Gammaproteobacteria;o__Legionellales;f__Legionellaceae;g__Legionella;s__	0	0	0	0	0	0	0	0	0	0	0	0.00083904	0	0.000463306	0	0	0	0	0	0.000996178	0	0	0	0	0	0.000233798	0	0	0	0	0	0	0	0	0	0	0	0	0	0	0	0	0	0	0	0	0	0	0
k__Bacteria;p__Proteobacteria;c__Gammaproteobacteria;o__Legionellales;f__Legionellaceae;g__Legionella;s__rubrilucens	0	0	0.00122899	0.000436284	0	0.000194432	0	0	0	0	0	0	0.000401338	0.000694959	0.000441607	0	0	0	0	0	0	0	0	0	0	0	0	0	0	0	0	0	0	0	0	0	0	0	0	0	0	0	0	0	0	0	0	0	0
k__Bacteria;p__Proteobacteria;c__Gammaproteobacteria;o__Oceanospirillales;f__Alcanivoracaceae;g__Alcanivorax;s__	0	0	0	0	0	0	0	0	0	4.0778e-05	0	0	0	0	0	0	0	0	0	0	0	0	0	0	0	0	0	0	0	0	0	0	0	0	0	0	0	0	0	0	0	0	0	0	0	0	0	0	0
k__Bacteria;p__Proteobacteria;c__Gammaproteobacteria;o__Oceanospirillales;f__Alcanivoracaceae;g__Alcanivorax;s__dieselolei	0	0	0	0	0	0	0	0	0	0	0	0	0	0	0	0	0	0	0	0	0	0	0	0	0	0	0	0.00245146	0	0	0	0	0	0	0	0	0	0	0	0	0	0	0	0	0	0	0	0	0
k__Bacteria;p__Proteobacteria;c__Gammaproteobacteria;o__Oceanospirillales;f__Halomonadaceae;g__;s__	0	0	0	0	0	0	0	0	0	0	0	0	0	0	0	0	0	0	0	0	0	0	0	0	0	0	0	0	0	0	0	0	0	0	0	0	0	0	0	0	0	0	0	0	0	0	0	0	0
k__Bacteria;p__Proteobacteria;c__Gammaproteobacteria;o__Oceanospirillales;f__Halomonadaceae;g__Candidatus Portiera;s__	0	0	0	0	0	0	0	0	0	0	0	0.000272121	0	0	0	0	0	0	0	0	0	0	0	0	0	0	0	0	0	0	0	0	0	0	0	0	0	0	0	0	0	0	0	0	0	0	0	0	0
k__Bacteria;p__Proteobacteria;c__Gammaproteobacteria;o__Oceanospirillales;f__Halomonadaceae;g__Halomonas;Other	0	0	0	0	0	0	0	0	0	0	0	0	0	0	0	0	0	0	0	0	0	0	0	0	0	0	0	0	0	0	0	0	0	0	0	0	0	0	0	0	0	0	0	0	0	0	0	0	0
k__Bacteria;p__Proteobacteria;c__Gammaproteobacteria;o__Oceanospirillales;f__Halomonadaceae;g__Halomonas;s__	0.00106987	0.00175415	0	0.00690783	0.00329804	0.00164384	0	0.000372813	0.00117719	4.0778e-05	0.00119708	0.00113384	0.00301003	0.00472572	0.0046971	0.00041061	0	0.00174274	0.0084151	0.00396438	0.00576583	0.00314805	0.0191146	0.0197994	0.0185099	0.00374076	0.0221607	0.0023534	0.00585567	0.0161043	0.00496639	0.0031326	0.000394568	0.00084674	0.000747235	0.000941029	0	0	0	0	4.17345e-05	5.43321e-05	0.000451896	4.72099e-05	0.000693185	6.37359e-05	0.000252398	0.000906797	0
k__Bacteria;p__Proteobacteria;c__Gammaproteobacteria;o__Oceanospirillales;f__Oleiphilaceae;g__;s__	0	0	0	0	0	0	0	0	0	0	0	0	0	0	0	0	0	0	0	0	0	0.00129211	0	0	0	0	0	0	0	0	0	0	0	0	0	0	0	0	0	0	0	0	0	0	0	0	0	0	0
k__Bacteria;p__Proteobacteria;c__Gammaproteobacteria;o__Pasteurellales;f__Pasteurellaceae;Other;Other	0	0	0	0	0	0	0	0	0	0	0	0.00108848	0	0	0	0	0	0	0	0	0	0	0	0	0	0	0	0	0	0	0	0	0	0	0	0	0	0	0	0	0	0	0	0	0	0	0	0	0
k__Bacteria;p__Proteobacteria;c__Gammaproteobacteria;o__Pasteurellales;f__Pasteurellaceae;g__;s__	0	0	0	0	0	0	0	0	0	0	0	0.000793687	0	0	0	0	0	0	0	0	0	0	0	0	0	0	0	0	0	0	0	0	0	0	0	0	0	0	0	0	0	0	0	0	0	0	0	0	0
k__Bacteria;p__Proteobacteria;c__Gammaproteobacteria;o__Pasteurellales;f__Pasteurellaceae;g__Actinobacillus;Other	0	0	0	0	0	0	0	0	0	0	0	0	0	9.26612e-05	0	0	0	0	0	0	0	0	0	0	0	0	0	0	0	0	0	0	0	0	0	0	0	0	0	0	0	0	0	0	0	0	0	0	0
k__Bacteria;p__Proteobacteria;c__Gammaproteobacteria;o__Pasteurellales;f__Pasteurellaceae;g__Actinobacillus;s__	0	0	0	0	0	0	0	0	0	0	0	0	0	0	0	0	0	0	0	0	0	0	0	0	0	0	0	0	0	0	0	0	0	0	0	0	0	0	0	0	0	0	0	0	0	0	0	0	0
k__Bacteria;p__Proteobacteria;c__Gammaproteobacteria;o__Pasteurellales;f__Pasteurellaceae;g__Actinobacillus;s__parahaemolyticus	0	0	0	0	0	0	0	0	0	0	0	0	0	0	0	0	0	0	0	0	0	0	0	0	0	0	0	0	0	0	0	0	0	0	0	0	0	0	0	0	0	0	0	0	0	0	0	0	0.000222875
k__Bacteria;p__Proteobacteria;c__Gammaproteobacteria;o__Pasteurellales;f__Pasteurellaceae;g__Aggregatibacter;Other	0	0	0	0	0	0	0	0	0	0	0	0	0	0	0	0	0	0	0	0	0	0	0	0	0	0	0	0	0	0	0	0	0	0	0	0	0	0	0	0	0	0	0	0	0	0	0	3.9426e-05	0
k__Bacteria;p__Proteobacteria;c__Gammaproteobacteria;o__Pasteurellales;f__Pasteurellaceae;g__Aggregatibacter;s__	0	0	0	0	0	0	0	0	0	0	0	0	0	0	0	0	0	0	0	0	0	0	0	0	0	0	0	0	0	0	0	0.00187021	0	0	0	0	0	0	0	0	0	0	0	0	0	0	0	0	0
k__Bacteria;p__Proteobacteria;c__Gammaproteobacteria;o__Pasteurellales;f__Pasteurellaceae;g__Aggregatibacter;s__segnis	0	0	0	0	0	0	0	0	0	0	0	0	0	0	0	0	0	0	0	0	0	0	0	0	0	0	0	0.000980584	0	0.00278862	0	0	0	0	0	0	0	0	0	0	0	9.05535e-05	0	0	0	0	0	0.000236556	0
k__Bacteria;p__Proteobacteria;c__Gammaproteobacteria;o__Pasteurellales;f__Pasteurellaceae;g__Haemophilus;Other	0	0	0	0	0	0	0	0	0	0	0	0	0	9.26612e-05	8.02923e-05	0	0	0	0	0	0	0	0	0	0	0	0	0	0	0	0	0	0	0	0	0	0	0	0	0	0	0	0	0	0	0	0	0	0
k__Bacteria;p__Proteobacteria;c__Gammaproteobacteria;o__Pasteurellales;f__Pasteurellaceae;g__Haemophilus;s__	0	0	0	0	0	0	0	0	0	0	0	0	0	0	0	0	0	0	0	0	0	0	0	0	0	0	0	0	0	0	0	0	0	0	0	0	0	0	0	0	0	0	0	0	0	0	0	0	0
k__Bacteria;p__Proteobacteria;c__Gammaproteobacteria;o__Pasteurellales;f__Pasteurellaceae;g__Haemophilus;s__parainfluenzae	0.00166015	0.000657806	0.00219327	0.00723505	0.00232165	0.00107821	0	0.000430169	0.000695615	0	0.00266917	0.00269854	0	0.0634266	0.00176643	0.00123183	0.00373382	0	0.00413771	0.00132146	0	0.00552084	0.00604213	0	0.00525517	0.00710745	0.0212373	0.0221612	0.00659794	0.010039	0.00127188	0.00296895	0	0.000923716	0.000498157	0	0	0	0.000130795	0	4.17345e-05	3.62214e-05	0	3.14733e-05	0.00186627	0.00023901	0.00109973	0	0.000688887
k__Bacteria;p__Proteobacteria;c__Gammaproteobacteria;o__Pseudomonadales;Other;Other;Other	0	0	0	0	0	0	0	0	0	0	0	0	0	0	0	0	0	0	0	0	0	0	0	0	0	0	0	0	0	0	0	0	0	0	0	0	0	0	0	0	0	0	0	0	0	0	0	0	0
k__Bacteria;p__Proteobacteria;c__Gammaproteobacteria;o__Pseudomonadales;f__Moraxellaceae;Other;Other	0	0	0	0	0	0	0	0	0	0	0	0	0	0	8.02923e-05	0	0	0	0	0	0	0	0	0	0	0	0	0	0	0	0	0	0	0	0	0	0	0	0	0	0	0	0	0	0	0	0	0	0
k__Bacteria;p__Proteobacteria;c__Gammaproteobacteria;o__Pseudomonadales;f__Moraxellaceae;g__;s__	0.00162326	0	0	0	0	3.53513e-05	0	0	0	0	6.47071e-05	0	0	0	0	0	0	0	0.00253151	0	0	0	0	0	0	0	0	0	0	0.00341606	0	0	0	0	0	0	0	0	0	0	0	0	0	0	0	0	0	0.000492824	0
k__Bacteria;p__Proteobacteria;c__Gammaproteobacteria;o__Pseudomonadales;f__Moraxellaceae;g__Acinetobacter;Other	0	0	0	0	0	0	0	0	0	0	0	0	0	0	0	0	0	0	0	0	0	0	0	0	0	0	0	6.53723e-05	0	0	0	0	0	0	0	0	0	0	0	0	0	0	0	0	0	0	0	0	0
k__Bacteria;p__Proteobacteria;c__Gammaproteobacteria;o__Pseudomonadales;f__Moraxellaceae;g__Acinetobacter;s__johnsonii	0	0	0	0	0	0	0	0	0	0	0	0	0	0.000231653	0	0.000903342	0	0	0	0	0	0	0	0	0	0	0	0	0.00420619	0	0.000484525	0	0	0	0	0	0	0	0	0	0	0	0	0	0	6.37359e-05	0	0	0
k__Bacteria;p__Proteobacteria;c__Gammaproteobacteria;o__Pseudomonadales;f__Moraxellaceae;g__Acinetobacter;s__lwoffii	0	0	0	0	0	0	0	0	0	0	0	0	0	0	0	0	0	1.74274e-05	0	0	0	0	0	0	0	0	0	0	0	0	0	0	0	0	0	0	0	0	0	0	0	0	0	0	0	0	0.000252398	0	0
k__Bacteria;p__Proteobacteria;c__Gammaproteobacteria;o__Pseudomonadales;f__Moraxellaceae;g__Acinetobacter;s__rhizosphaerae	0	0.000944542	0	0	0	0	0	0	0	0	0	0.00235838	0	0.00171423	0	0.00213517	0	0.000923651	0.00439959	0.00134179	0.00613782	0.00453414	0	0.0528643	0	0	0	0	0.00305155	0	0	0	0	0	0.000149447	0	0	0	0	0	0	0	0	0	0.00053322	0	0	0	0.000202614
k__Bacteria;p__Proteobacteria;c__Gammaproteobacteria;o__Pseudomonadales;f__Moraxellaceae;g__Acinetobacter;s__schindleri	0	0	0	0	0	0.000335837	0	0	0	0	0	0	0	0	0	0	0	0	0	0	0	0	0	0	0	0	0	0	0	0	0	0	0	0	0	0	0	0	0	0	0	0	0	0	0	0.000478019	0	0	0
k__Bacteria;p__Proteobacteria;c__Gammaproteobacteria;o__Pseudomonadales;f__Moraxellaceae;g__Alkanindiges;s__	0	0	0	0.00719869	0	0.00167919	0	0	0	0	0	0	0	0	0	0	0	0	0	0	0	0	0	0	0	0	0	0	0	0	0.00926655	0	0	0	0	0	0	0	0	0	0	0	0	0	0	0	0	0	0.000121568
k__Bacteria;p__Proteobacteria;c__Gammaproteobacteria;o__Pseudomonadales;f__Moraxellaceae;g__Enhydrobacter;s__	0	0	0	0	0	0	0	0	0	0	0.00231328	0	0	0	0	0.00164244	0	0	0	0	0	0	0	0.00461985	0	0	0	0	0.00371134	0.00125488	0	0	0	0	0.00069742	0	0	0	0	0	0	0	0	0	0.000586542	0.000430217	0.000504796	3.9426e-05	0
k__Bacteria;p__Proteobacteria;c__Gammaproteobacteria;o__Pseudomonadales;f__Moraxellaceae;g__Moraxella;s__	0	0	0	0	0	0	0	0	0	0	0	0	0	0	0	0	0	0	0	0	0	0	0	0	0	0	0	0	0	0	0	0	0	0	0	0	0	0	0	0	0	0	0	0	0	0	0	0	0
k__Bacteria;p__Proteobacteria;c__Gammaproteobacteria;o__Pseudomonadales;f__Moraxellaceae;g__Perlucidibaca;s__	0	0	0	0	0	0	0	0.00131919	0	0	0	0	0	0	0	0	0	0	0	0	0	0	0	0	0	0	0	0	0	0	0	0	0	0	0	0	0	0	0	0	0	0	0	0	0	0	0	0	0
k__Bacteria;p__Proteobacteria;c__Gammaproteobacteria;o__Pseudomonadales;f__Moraxellaceae;g__Psychrobacter;s__	0	0	0	0	0	0	0	0	0	0	0	0	0	0	0.00377374	0	0	0	0	0	0	0	0	0	0	0	0	0	0	0	0	0	0	0	0	0	0	0	0	0	0	0	0	0	0	0	0	0	0
k__Bacteria;p__Proteobacteria;c__Gammaproteobacteria;o__Pseudomonadales;f__Moraxellaceae;g__Psychrobacter;s__sanguinis	0	0	0	0	0	0	0	0	0	0	0	0	0	0	0	0	0	0	0	0	0	0	0	0	0	0	0	0	0	0	0	0	0	0	0	0	0	0	0	0	0	0	0	0	0	0	0	0	0
k__Bacteria;p__Proteobacteria;c__Gammaproteobacteria;o__Pseudomonadales;f__Pseudomonadaceae;Other;Other	0	0	3.7815e-05	0	0	0	0	0	0	0	0	0	0	0	0	0	2.60196e-05	3.48547e-05	0	0	4.64987e-05	0	5.64685e-05	0	0	0	0	0	0	0	0	0	0	0	0	0	0	0	0	0	0	0	0	0	0	3.18679e-05	0	0	0
k__Bacteria;p__Proteobacteria;c__Gammaproteobacteria;o__Pseudomonadales;f__Pseudomonadaceae;g__;s__	7.37844e-05	3.37336e-05	0	0	0	0	0	0	0	0	0.000275005	0	0	0	0	0	2.60196e-05	0	0.00185062	0.000121981	6.9748e-05	0	0	0	0	0	0	0	0	0	0	0	0	0	0	0.000731911	0	0	0	0	0	0	0	0	0	1.5934e-05	1.80284e-05	7.88519e-05	2.02614e-05
k__Bacteria;p__Proteobacteria;c__Gammaproteobacteria;o__Pseudomonadales;f__Pseudomonadaceae;g__Pseudomonas;s__	0.0105143	0.000472271	0.00228781	0.000908926	0.00223486	0	0	0.000659593	5.35088e-05	0.000305835	0.00110002	0.000453535	0	0.00231653	0.0151752	0.00131395	0.00387693	0.00564647	0.00588359	0.00154509	0.00223194	0.00303059	0.0127901	0	0.00700689	0.00972599	0.00496307	0.020625	0.0162887	0.00146403	0.00272546	0	9.8642e-05	0	0.00104613	3.48529e-05	0	0	3.73699e-05	0	0	0	0	0	0.000373254	0.000462085	3.60568e-05	0.000551963	0.00014183
k__Bacteria;p__Proteobacteria;c__Gammaproteobacteria;o__Pseudomonadales;f__Pseudomonadaceae;g__Pseudomonas;s__alcaligenes	0	0	0	0	0	0	0	0	0	0	0	0	0	0	0	0	0	0	0	0	0	0	0	0	0	0	0	0	0	0	0	0	0	0	0	0	0	0	0	0	0	3.62214e-05	0	0	0	0	0	0	0
k__Bacteria;p__Proteobacteria;c__Gammaproteobacteria;o__Pseudomonadales;f__Pseudomonadaceae;g__Pseudomonas;s__balearica	0	0	0	0	0	0	0	0	0	0	0	0	0	0	0	0	0	0	0	0	0	0	0	0	0	0	0	0.00101327	0	0	0	0	0	0	0	0	0	0	0	0	0	0	0	0	0	0	0	0	0
k__Bacteria;p__Proteobacteria;c__Gammaproteobacteria;o__Pseudomonadales;f__Pseudomonadaceae;g__Pseudomonas;s__fragi	0	0	0	0	0	0	0	0	0	0	0	0	0	0	0.0206753	8.2122e-05	0.00435829	0	0.00968958	0	0	0	0	0	0	0	0	0.00127476	0	0	0	0	0	0	0	0	0	0	0	0	0	0	0	0	0.00026661	4.78019e-05	0	0	0
k__Bacteria;p__Proteobacteria;c__Gammaproteobacteria;o__Pseudomonadales;f__Pseudomonadaceae;g__Pseudomonas;s__nitroreducens	0	0	0	0	0	0	0	0	0	0	0	0	0	0	0	0	0	0	0	0	0	0	0	0	0	0	0	0	0	0	0	0	0	0	0	0.000209118	0	0	0	0	0	0	0	0	0	0	0	0	0
k__Bacteria;p__Proteobacteria;c__Gammaproteobacteria;o__Pseudomonadales;f__Pseudomonadaceae;g__Pseudomonas;s__pseudoalcaligenes	0	0	0	0	0	0	0	0	0	0	0	0	0	0	0	0	0	0	0	0	0	0	0	0	0	0	0	0	0	0	0.00526921	0	0	0	0	0	0	0	0	0	0	0	0	0	0	0.000414283	0.000721137	3.9426e-05	0
k__Bacteria;p__Proteobacteria;c__Gammaproteobacteria;o__Pseudomonadales;f__Pseudomonadaceae;g__Pseudomonas;s__viridiflava	0	0	0	0	0	0.000371189	0	0	0	0	0	0	0	0	0	0	0	0	0	0	0	0.00162101	0	0	0	0	0	0	0	0	0	0	0	0	0	0	0	0	0	0	0	0	0	0	0	0	0	0	0
k__Bacteria;p__Proteobacteria;c__Gammaproteobacteria;o__Salinisphaerales;f__Salinisphaeraceae;g__Salinisphaera;s__	0	0	0	0	0	0	0	0	0	0	0	0	0	0	0	0	0	0	0	0	0	0	0	0	0	0	0.00871422	0	0	0.0018126	0	0	9.8642e-05	0	0	0	0	0	0	0	0	0	0	0	0	0	0	0	0
k__Bacteria;p__Proteobacteria;c__Gammaproteobacteria;o__Thiotrichales;f__Piscirickettsiaceae;g__;s__	0.00114366	0	0	0	0	0	0	0	0	0	0	0	0	0	0	0	0	0	0	0	0	0	0	0	0	0	0	0	0	0	0	0	0	0	0	0	0	0	0	0	0	0	0	0	0	9.56038e-05	0	0	0
k__Bacteria;p__Proteobacteria;c__Gammaproteobacteria;o__Thiotrichales;f__Thiotrichaceae;g__Thiothrix;s__	0	0	0	0	0	0	0	0	0	0	0	0	0	0	0	0	0	0	0	0	0	0	0	0	0	0	0	0	0	0	0	0	0	0	0	0	0	0	0	0	0	0	0	0	0	0	0	0	0
k__Bacteria;p__Proteobacteria;c__Gammaproteobacteria;o__Vibrionales;f__Pseudoalteromonadaceae;Other;Other	0	0	0	0	0	0	0	0	0	0	0	0	0	0	0	0	0	0	0	0	0	0	0	0	0	0	0	0	0	0	0	0	0	0	0	0	0	0	0	0	0	0	0	0	0	0	0	0	0
k__Bacteria;p__Proteobacteria;c__Gammaproteobacteria;o__Vibrionales;f__Pseudoalteromonadaceae;g__;s__	0	0	0	0	0	0	0	0	0	0	0	0	0	0	0	0	0	0	0	0	0	0	0	0	0	0	0	0	0	0	0	0	0	0	0	0	0	0	0	0	0	0	0	0	0	0	0	0	0
k__Bacteria;p__Proteobacteria;c__Gammaproteobacteria;o__Vibrionales;f__Vibrionaceae;g__Vibrio;s__	0	0	0	0	0	0	0	0	0	0	0	0	0	0	0	0	0	0	0	0	0	0	0	0	0	0	0	0	0	0	0	0	0	0	0	0	0	0	0	0	0	0	0.000361517	0	0	0	0	0	0
k__Bacteria;p__Proteobacteria;c__Gammaproteobacteria;o__Xanthomonadales;f__Sinobacteraceae;Other;Other	0	0	0	0	0	0	0	0	0	0	0	0	0	0	0	0	0	0	0	0	0	0	0	0	0	0	0	0	0	0	0	0	0	0	0	0	0	0	0	0	0	0	0	0	0	3.18679e-05	0	0.000157704	6.07841e-05
k__Bacteria;p__Proteobacteria;c__Gammaproteobacteria;o__Xanthomonadales;f__Sinobacteraceae;g__;s__	0	0	0	0	0	0	0	0	0	0.000693227	0	0	0	0	0.00256935	0	0	0	0	0	0	0	0.00499746	0	0	0	0	0	0	0	0	0	0	0	0	0	0	0	0	0	0	0	0	0	0	0.00023901	0.000198313	0.000788519	0.000202614
k__Bacteria;p__Proteobacteria;c__Gammaproteobacteria;o__Xanthomonadales;f__Sinobacteraceae;g__Hydrocarboniphaga;Other	0	0	0	0	0	0	0	0	0	0	0	0	0	0	0	0	0	0	0	0	0	0	0	0	0	0	0	0	0	0	0	0	0	0	0	0	0	0	0	0	0	0	0	0	0	0.000127472	0	0.000611102	0
k__Bacteria;p__Proteobacteria;c__Gammaproteobacteria;o__Xanthomonadales;f__Sinobacteraceae;g__Nevskia;s__	0	0	0	0	0	0	0	0	0	0	0	0	0	0	0	0	0	0	0	0	0	0	0	0	0	0	0	0	0	0	0	0	0	0	0	0	0	0	0	0	0	0	0	0	0	0	0	0	0
k__Bacteria;p__Proteobacteria;c__Gammaproteobacteria;o__Xanthomonadales;f__Sinobacteraceae;g__Nevskia;s__ramosa	0	0	0	0.00123614	0	0	0	0	0	0	0	0	0	0	0.00140511	0	0	0	0	0	0	0	0	0	0	0	0	0	0.00185567	0	0.00042396	0.000116888	0	0	0	0	0	0	0	0	0	0	0	0	0	0	0	0	0
k__Bacteria;p__Proteobacteria;c__Gammaproteobacteria;o__Xanthomonadales;f__Sinobacteraceae;g__Steroidobacter;s__	0	0	0	0	0	0	0	0	0	0.00020389	0	0	0	0	0	0	0	0	0	0	0	0	0	0	0	0	0	0	0	0	0	0	0	0	0	0	0	0	0	0	0	0	0	0	0	0	0	0.000335121	0
k__Bacteria;p__Proteobacteria;c__Gammaproteobacteria;o__Xanthomonadales;f__Xanthomonadaceae;Other;Other	0.000184461	0.000118068	0.000170168	0.000109071	8.67905e-05	0.000247459	0	0.000200746	0.000428071	0.000265057	0.000242652	4.53535e-05	0.000401338	0.000324314	8.02923e-05	0.000164244	5.20393e-05	0.000243983	6.98348e-05	0	0.000162745	9.39717e-05	0	0	0	0	0	0	0	0	0.000726788	0.000210398	0.000526091	0.000923716	4.98157e-05	3.48529e-05	0	0	0	0	0	0	0	0	0	6.37359e-05	0	0	0.00014183
k__Bacteria;p__Proteobacteria;c__Gammaproteobacteria;o__Xanthomonadales;f__Xanthomonadaceae;g__Arenimonas;s__	0	0	0	0	0	0	0	0	0	0	0	0	0	0	0	0	0	0	0	0	0	0	0	0	0	0	0	0	0	0	0.00514808	0	0	0	0	0	0	0	0	0	0	0	0	0	0	0	0	0	0
k__Bacteria;p__Proteobacteria;c__Gammaproteobacteria;o__Xanthomonadales;f__Xanthomonadaceae;g__Dokdonella;s__	0.0014019	0.0115369	0.0131407	0.00119978	0.00735549	0.002616	0.010113	0.000544881	0.00494957	0.047588	0.00938253	0.00151934	0.00287625	0	0	0.0324382	0	0.00848713	0.0070184	0.000487924	0.00239468	0.00056383	0	0	0	0	0	0	0	0	0.0019381	0.000537685	0.00263045	0.000384882	0.000448341	0	0	0	3.73699e-05	0	4.17345e-05	0	0.000180758	0	0	0	0	0	0
k__Bacteria;p__Proteobacteria;c__Gammaproteobacteria;o__Xanthomonadales;f__Xanthomonadaceae;g__Dyella;s__	0	0	0	0	0	0	0	5.73559e-05	0	4.0778e-05	0	0	0	0	0	0	0	0	0	0	0	0	0	0	0	0	0	0	0	0	0	7.01328e-05	0.000197284	0	0	0	0	0	0	0	0	0	0	0	0	0	0	0	0
k__Bacteria;p__Proteobacteria;c__Gammaproteobacteria;o__Xanthomonadales;f__Xanthomonadaceae;g__Luteimonas;Other	0	0	0	0	0	0	0	5.73559e-05	0	0	0	0	0	0	0	0	0	0	0	0	0	0	0	0	0	0	0	0	0	0	0	0	0	0	0	0	0	0	0	0	4.17345e-05	0	0	0	0	0	0	0	0
k__Bacteria;p__Proteobacteria;c__Gammaproteobacteria;o__Xanthomonadales;f__Xanthomonadaceae;g__Luteimonas;s__mephitis	0	0	0	0	0	0	0	0	0	0	3.23536e-05	0	0	0	0	0	0	0	0	0	0	0	0	0	0	0	0	0	0	0	0	0	0	0	0	0	0	0	0	0	0	0	0	0	0	0	0	0	0
k__Bacteria;p__Proteobacteria;c__Gammaproteobacteria;o__Xanthomonadales;f__Xanthomonadaceae;g__Lysobacter;s__	0	0	0	0	0	0	0	0	0	4.0778e-05	3.23536e-05	0	0.000133779	0	0	0.000328488	0	3.48547e-05	0	4.06603e-05	0	0	0	0	0	0	0	0	0	0	0	0	0	0	0	0	0	0	0	0	0	0	0	0	0	6.37359e-05	0	0	0
k__Bacteria;p__Proteobacteria;c__Gammaproteobacteria;o__Xanthomonadales;f__Xanthomonadaceae;g__Lysobacter;s__brunescens	0.000147569	3.37336e-05	0	0	0	7.07026e-05	0	0.000315457	0.000214035	8.15561e-05	0.000161768	0	0	0.000185322	0	0	0	0.000104564	5.23761e-05	0	0.000116247	4.69859e-05	0	0	0	0	0	0	0	0	0	0.000140266	0.000460329	0	0	0	0	0	0	0	0	0	0	0	0	0	0	0	2.02614e-05
k__Bacteria;p__Proteobacteria;c__Gammaproteobacteria;o__Xanthomonadales;f__Xanthomonadaceae;g__Pseudoxanthomonas;Other	0	0	0	0	0	0	0	0	0	4.0778e-05	0	0	0	0	0	0	0	0	0	0	0	0	0	0	0	0	0	0	0	0	0	0	0	0	0	0	0	0	0	0	0	0	0	0	0	0	0	0	0
k__Bacteria;p__Proteobacteria;c__Gammaproteobacteria;o__Xanthomonadales;f__Xanthomonadaceae;g__Pseudoxanthomonas;s__	0	0	0	0	0	0	0	0	0	0	0	0	0	0	0	0	0	0	0	0	0	0	0	0	0	0	0	0	0	0	0	0	0	0	0	0	0	0	0	0	0	0	0	0	0	0	0	0	0
k__Bacteria;p__Proteobacteria;c__Gammaproteobacteria;o__Xanthomonadales;f__Xanthomonadaceae;g__Pseudoxanthomonas;s__mexicana	0	0	0	0	0	0	0	0	0	0.000448558	0	0	0	0	0	0	0	0.00325892	0.00658193	0	0.00551009	0	0	0	0	0	0	0	0	0	0.000605657	0	0	0	0	0.00393838	0	0	0	0	0	0	0	0	0	4.78019e-05	0	0.000157704	0
k__Bacteria;p__Proteobacteria;c__Gammaproteobacteria;o__Xanthomonadales;f__Xanthomonadaceae;g__Rhodanobacter;Other	0	0	0	0	0	0	0	0	0	0	0	0	0	0	0	0	0	0	0	0	0	0	0	0	0	0	0	0	0	0	0	0	0.000131523	0	0	0	0	0	0	0	0	0	0	0	0	0	0	0	0
k__Bacteria;p__Proteobacteria;c__Gammaproteobacteria;o__Xanthomonadales;f__Xanthomonadaceae;g__Stenotrophomonas;Other	3.68922e-05	0	0	0	0	3.53513e-05	0	0	0	0	0	0	0	0.000463306	0	0	0	0	0	0	0	0	0	0	0.014189	0	0	0.0106557	0	0	0	0.00128577	0	0	0	0	0	0	0	0	0	0	0	0	0	1.5934e-05	0	0	0
k__Bacteria;p__Proteobacteria;c__Gammaproteobacteria;o__Xanthomonadales;f__Xanthomonadaceae;g__Stenotrophomonas;s__	0.0070833	0.000337336	0.000699578	0.00454463	0.00164902	0.00657534	0.00237954	0	0	0.000142723	0.00585599	0.00226768	0	0.0192272	0	0.00394186	0.000234177	0.00245726	0.00359649	0	0.0102065	0.00444016	0	0	0	0	0.00011542	0	0.00268041	0	0.0139301	0.000864971	0.00049321	0	0.00114576	0	0	0	0	0	0	0	0	0	0.003146	0.0057681	0.00650826	0.0066827	0.0015196
k__Bacteria;p__Proteobacteria;c__Gammaproteobacteria;o__Xanthomonadales;f__Xanthomonadaceae;g__Stenotrophomonas;s__acidaminiphila	0	3.37336e-05	0	0	0	7.07026e-05	0	0.000172068	0	0	0	0	0	0.00111193	0	0.000492732	7.80589e-05	1.74274e-05	0	0	0	0	0	0	0	0	0	0	0	0	0	0	0	0	0	0	0	0	0	0	0	0	0	0	0	0	0	0	0
k__Bacteria;p__Proteobacteria;c__Gammaproteobacteria;o__Xanthomonadales;f__Xanthomonadaceae;g__Thermomonas;Other	0	0	0	0	0	0	0	0	2.67544e-05	0	0	0	0	0	0	0	0	0	0	0	0	0	0	0	0	0	0	0	0	0	0	0	0	0	0	0	0	0	0	0	0	0	0	0	0	0	0	0	0
k__Bacteria;p__Proteobacteria;c__Gammaproteobacteria;o__Xanthomonadales;f__Xanthomonadaceae;g__Thermomonas;s__	0	3.37336e-05	0	7.27141e-05	0	0	0	0	0.000374562	0.00205929	0	0.00231303	0	0	0	0	0.000312236	0	0	0	0	0	0	0	0	0	0	0	0	0	0.00496639	0	6.57614e-05	0	0	0	0	0	0	1.32272e-05	0	0	0	0	0.000639863	0.000669227	0.000576909	0.000551963	0.000263398
k__Bacteria;p__Proteobacteria;c__Gammaproteobacteria;o__Xanthomonadales;f__Xanthomonadaceae;g__Thermomonas;s__fusca	0	0	0	0	0	0	0	0	0	0	0	0	0	0	0	0	0	0	0	0	0	0	0	0	0	0	0	0	0	0	0	0	0	0	0	0	0	0	0	0	0	0	0	0	0	0	0	0	0
k__Bacteria;p__Proteobacteria;c__Gammaproteobacteria;o__Xanthomonadales;f__Xanthomonadaceae;g__Xanthomonas;Other	0	0	0	0	0	0	0	0	0	0	0	0	0	0	0	0	2.60196e-05	0	0	0	0	0	0	0	0	0	0	0	0	0	0	0	0	0	0	0	0	0	0	0	0	0	0	0	0	0	0	0	0
k__Bacteria;p__SR1;c__;o__;f__;g__;s__	0	0	0	0	0	0	0	0	0	0	0	0	0	0	0	0	0	0	0	0	0	0	0	0	0	0	0	0	0	0	0	0	0	0	0	0	0	0	0	0	0	0	0	0	0	0	0	0	0
k__Bacteria;p__Spirochaetes;c__Spirochaetes;o__Spirochaetales;f__Spirochaetaceae;g__Treponema;s__	0	0	0	0	0	0	0	0	0	0	0	0	0	0	0	0.000246366	0	0	0	0	0	0	0	0	0	0	0	0	0	0	0	0	0	0	0	0	0	0	0	0	0	0	0	0	0.00026661	0	0	0	0
k__Bacteria;p__Spirochaetes;c__Spirochaetes;o__Spirochaetales;f__Spirochaetaceae;g__Treponema;s__socranskii	0	0	0.00158823	0	0	0	0	0	0	0	0	0.00303869	0	0	0	0	0	0	0	0	0	0	0	0	0	0	0	0	0	0	0	0	0	0	0	0	0	0	0	0	0	0	0	0	0	0	0	0	0
k__Bacteria;p__TM6;c__SJA-4;o__;f__;g__;s__	0	0	0	0	0	0	0	0.00100373	0	0	0	0	0	0	0	0	0	0	0	0	0	0	0	0	0	0	0	0	0	0	0	0	0.000723375	0	0	0	0	0	0	0	0	0	0	0	0	0	0	0	0
k__Bacteria;p__TM7;c__;o__;f__;g__;s__	0	0	0	0	0	0	0	0	0	0	0	0.000634949	0	0	0.00112409	0	0	0	0	0	0	0	0	0	0	0	0	0	0	0	0	0	0	0	0	0	0	0	0	0	0	0	0	0	0	0	0	0	0
k__Bacteria;p__TM7;c__SC3;o__;f__;g__;s__	0	0.00074214	0	0	0	0	0	0	0	0	0.00145591	0	0	0	0	0	0	0	0	0	0	0	0	0.00857973	0	0	0	0	0	0.0022309	0.000242263	0	0.000756256	0	0	0	0	0	0	0	0	3.62214e-05	0	0	0	0	0	0	0
k__Bacteria;p__TM7;c__TM7-1;o__;f__;g__;s__	0.00177083	0.00153488	0.00601259	0.00352663	0.00156223	0	0	0	5.35088e-05	0.000326224	0.00614718	0.00136061	0.00454849	0.00708858	0.00413505	0.00919767	0.00560723	0.00174274	0	0.00288688	0.00534734	0.00183245	0	0.0419747	0.00648137	0.0121575	0.00888735	0	0.00156701	0.000766871	0.00218036	0.00137928	0	0.00392579	0.000448341	0.00285794	0	0	0	0	0	0	0.000180758	0.000125893	0.000319932	0.000318679	0.000432682	0	0
k__Bacteria;p__TM7;c__TM7-3;o__;f__;g__;s__	0.0110308	0.0295338	0.018189	0.00647155	0.017727	0.0211931	0	0	0.00310351	0.000122334	0.00349418	0	0	0	0.0100767	0.0055843	0.000234177	0	0.0186459	0	0	0.0119344	0	0	0.025108	0	0	0.011767	0.0171134	0	0.00411847	0.003343	0.000690494	0.00115465	0	0	0	0	0	0	0	0	9.03791e-05	0	0.0114109	0	0	0	0.000810455
k__Bacteria;p__TM7;c__TM7-3;o__CW040;f__F16;g__;s__	0	0	0	0	0.000629231	0	0	0	0	0	0	0	0	0	0	0	0	0	0	0	0	0	0	0	0	0	0	0	0	0	0	0	0	0	0	0	0	0	0	0	0	0	0	0	0	0.000143406	0	0	0
k__Bacteria;p__TM7;c__TM7-3;o__EW055;f__;g__;s__	0	0	0.000699578	0	0	0	0	0	0	0	0	0	0	0	0	0.000164244	0	0	0	0.00306985	0	0	0	0	0	0.00523707	0	0	0.00412371	0	0	0.00100524	0	0	0	0	0	0	0	2.64543e-05	0	0	0	0	0	0	0	0	0
k__Bacteria;p__TM7;c__TM7-3;o__I025;f__Rs-045;g__;s__	0	0	0	0	0	0	0	0	0.000321053	0	0	0	0	0	0	0	0	0	0	0	0	0	0	0	0	0	0	0	0	0	0.000545091	0	0	0	0	0	0	0	0	0	0	0	0	0	0	0	0	0	0
k__Bacteria;p__Tenericutes;c__Mollicutes;o__RF39;f__;g__;s__	0	0	0	0.000181785	0	0	0	0	0	0	0	0	0	0	0	0	0	0	0	0	0	0	0	0	0	0	0	0	0	0	0.000121131	0	0	0	0	0	0	0	0	0	0	0	0	0	0	3.18679e-05	0	0	0
k__Bacteria;p__Verrucomicrobia;c__Opitutae;o__Opitutales;f__Opitutaceae;g__;s__	0	0	0	0	0	0	0	0	0	0	0.000355889	0	0	0	0	0	0	0	0	0	0	0	0	0	0	0	0	0	0	0	0	0	0	0	0	0	0	0	0	0	0	0	0	0	0	0	0	0	0
k__Bacteria;p__Verrucomicrobia;c__Opitutae;o__Opitutales;f__Opitutaceae;g__Opitutus;s__	0.00195529	0	0	0	0	0	0	0	0	0	0	0	0	0	0	0	0	0	0	0	0	0	0	0	0	0	0	0	0	0	0	0	0	0	0	0	0	0	0	0	0	0	0	0	0	0	0	0	0
k__Bacteria;p__Verrucomicrobia;c__Verruco-5;o__WCHB1-41;f__RFP12;g__;s__	0	0	0	0	0	0	0	0	0	0	0	0	0	0	0	0	0	0	8.72936e-05	0	0	0	0	0	0	0	0	0	0	0	0	0	0	0	0	0	0	0	0	0	0	0	0	0	0	0	0	0	0
k__Bacteria;p__Verrucomicrobia;c__Verrucomicrobiae;o__Verrucomicrobiales;f__Verrucomicrobiaceae;g__;s__	0	0.00185535	0.00177731	0.00189057	0	0.000583297	0	0	0	0.000815561	0.0110487	0	0	0	0	0.00139607	0.00149613	0	0.00574392	0.000752216	0.0017437	0	0	0	0	0	0	0	0	0.000278862	0.00254376	0	0	0	0.000896682	0	0	0	0	0	0	0	0	0	0	0	0	0	0
k__Bacteria;p__Verrucomicrobia;c__Verrucomicrobiae;o__Verrucomicrobiales;f__Verrucomicrobiaceae;g__Luteolibacter;s__	0	0	0	0	0	0	0	0	0	0	0	0	0	0	0	0	0	0	0	0	0	0	0	0	0	0	0	0	0	0	0	0	0.000558971	0	0	0	0	0	0	0	0	0	0	0	0	0	0	0	0
k__Bacteria;p__Verrucomicrobia;c__Verrucomicrobiae;o__Verrucomicrobiales;f__Verrucomicrobiaceae;g__Prosthecobacter;s__debontii	0	0	0	0	0	0	0	0	0.000535088	0	0	0	0	0	0	0	0	0	0	0	0	0	0	0	0	0	0	0	0	0	0	0	0	0	0	0	0	0	0	0	0	0	0	0	0	0	0	0	0
k__Bacteria;p__Verrucomicrobia;c__[Pedosphaerae];o__[Pedosphaerales];f__;g__;s__	0	0	0	0	0	0	0	0	0	4.0778e-05	0	0	0	0	0	0	0	0	0	0	0	0	0	0	0	0	0	0	0	0	0	0	0	0	0	0	0	0	0	0	0	0	0	0	0	0	0	0	0
k__Bacteria;p__Verrucomicrobia;c__[Pedosphaerae];o__[Pedosphaerales];f__Ellin515;g__;s__	0	0	0	0	0	0	0	0	0	0	0	0	0	0	0	0	0	0	0	0	0	0	0	0	0	0	0	0	0	0	0	0	0	0	0	0	0	0	0	0	0	0	0	0	0	0	0	0	0
k__Bacteria;p__Verrucomicrobia;c__[Spartobacteria];o__[Chthoniobacterales];f__[Chthoniobacteraceae];g__;s__	0	0	0	0	0	0	0	0	0	0	0	0	0	0	0	0	0	0	0	0	0	0	0	0	0	0	0	0	0	0	0	0	0	0	0	0	0	0	0	0	0	0	0	0	0	0	0	0	0
k__Bacteria;p__Verrucomicrobia;c__[Spartobacteria];o__[Chthoniobacterales];f__[Chthoniobacteraceae];g__Candidatus Xiphinematobacter;s__	0	0	0	0	0	0	0	0	0	0	0	0	0	0	0	0	0	0	0	0	0	0	0	0	0	0	0	0	0	0	0	0	0	0	0	0	0	0	0	0	0	0	0	0	0	0	0	0	0
k__Bacteria;p__Verrucomicrobia;c__[Spartobacteria];o__[Chthoniobacterales];f__[Chthoniobacteraceae];g__DA101;s__	0	0	0	0	0	0	0	0	0	0	0	0	0	0	0	0	0	0	0	0	0	0	0	0	0	0	0	0	0	0	0	0	0	0	0	0	0	0	0	0	0	0	0	0	0.000479898	0	0	0	0
k__Bacteria;p__WPS-2;c__;o__;f__;g__;s__	0	0	0	0	0	0.00259832	0	0	0	0	0	0	0	0	0.000200731	0	0	0	0.00722791	0	0	0	0	0	0	0	0	0.00179774	0	0	0	0	0	0	0	0	0	0	0	0	0	0	0	0	0.000373254	0	0	0	0
k__Bacteria;p__WS2;c__SHA-109;o__;f__;g__;s__	0	0	0	0	0	0	0	0	0	0	0	0	0	0	0	0	0	0	0	0	0	0	0	0	0	0	0	0	0	0	0	0	0	0	0	0	0	0	0	0	0	0	0	0	0	9.56038e-05	0	0	0
k__Bacteria;p__WS3;c__PRR-12;o__Sediment-1;f__;g__;s__	0.00129123	0	0	0	0	0	0	0	0	0.000142723	0	0	0	0	0	0	0	0	0	0	0	0	0	0	0	0	0	0	0	0	0	0	0.000558971	0	9.96314e-05	0	0	0	0	0	0	0	0	0	0	0.000223076	0.000252398	0	8.10455e-05
k__Bacteria;p__[Thermi];c__Deinococci;o__Deinococcales;f__Deinococcaceae;g__Deinococcus;s__	0	0	0	0	0	0	0	0	0	0	0	0	0	0	0.0015657	0.000164244	0	0	0	0	0	0	0	0	0	0.00257178	0	0	0	0.00390407	0	0	0	0	0	0	0	0	0	0	0	0	0	0	0	9.56038e-05	0	0	0
[truncated: 18 more columns]
